# Supplementary material for: Super-resolution microscopy compatible fluorescent probes reveal endogenous glucagon-like peptide-1 receptor distribution and dynamics
Source: Nat Commun. 2020 Jan 24;11:467. doi: 10.1038/s41467-020-14309-w (PMC6981144; doi:10.1038/s41467-020-14309-w)
Supplement: Supplementary file 9 — Source Data [file 41467_2020_14309_MOESM9_ESM.xlsx]

## Sheet: Fig 2a
		Log [ligand] M		GLP-1					GLP-1 + Ex9					GLP-1 + Ex9-S39C					GLP-1 + LUXendin555					GLP-1 + LUXendin651					GLP-1 + LUXendin645
		-7	95.7232	94.2508	103.853	99.8752		85.1246	96.3832	98.2769	100.311		92.1288	107.537	117.132	109.771		92.7985	98.1434		87.6596		97.2487	94.752	86.3218	106.002		78.6213	77.6412	97.602	73.5148
		-7.60206	99.9159	102.369	99.4605	81.6801		81.3828	101.784	63.8994	95.8093		96.7124	88.4577	63.8691	76.2098		101.763	92.9537	80.0802	70.1597		85.6948	92.1111	73.8958	78.1199		49.2522	41.2097	38.8239	24.8882
		-8.20412	89.664	87.5403	86.2232	76.7639		54.4521	52.9248	52.0685	52.2475		54.6682	65.7035	57.1224	60.2157		69.2879	75.2797	54.2486	52.6726		74.9337	75.2396	72.7908	62.7523		7.92583	7.99324	0	0
		-8.80618	49.3226	57.6444	64.2517	54.7267		11.5336	12.1098	9.23222	9.35445		10.5598	14.6228	12.5619	10.1929		21.9643	29.8214	9.21732	16.2861		19.5624	35.4414	27.0507	21.9786		2.02541	1.62408	0	0
		-9.40824	11.695	15.6357	15.974	21.385		1.98284	1.6093	0	0		3.21231	0.41966	0	0		4.43972	3.55223	0	0		4.53918	1.40271	0	0		1.34885	0.282536	0	0
		-10.0103	1.79817	2.81064	0	0		1.49203	1.06221	0	0		1.95278	0.259147	0	0		2.99975	0.4744	0	0		1.3494	0.637075	0	0		1.3803	0.0377359	0	0
		-10.6124	1.85964	1.61344	0	0		1.59979	0	0	0		2.1239	1.05746	0	0		2.72738	0.492622	0	0		1.56404	0.807048	0	0		1.49206	0	0	0
		-12	2.71607	2.14122	0	0		2.43482	1.1395	0	0		2.40978	0.826693	0	0		2.29097	0.746981	0	0		2.49654	1.25412	0	0		2.9225	1.05844	0	0
		Log [ligand] M		Ex9					Ex9-S39C					LUXendin555					LUXendin651					LUXendin645
		-6	0.528918	0.58298	0	0		2.41026	0	0	0		0.820817	0.427592	0	0		1.75608	0	0	0		1.02883	0	0	0
		-6.60206	1.15161	0	0	0		1.91648	0.799563	0	0		1.63009	0	0	0		0.787625	0.863566	0	0		1.35242	0	0	0
		-7.20412	2.5779	0.642847	0	0		1.819	0	0	0		1.3234	1.05837	0	0		1.71928	0.859468	0	0		1.23211	0	0	0
		-7.80618	2.73806	1.10045	0	0		1.3236	0.326348	0	0		3.45566	0.807581	0	0		1.6042	1.01288	0	0		0.79072	0.642459	0	0
		-8.40824	2.94238	0.240102	0	0		2.3802	0.229784	0	0		1.13356	0.686359	0	0		1.29768	0.188267	0	0		1.65305	0.438679	0	0
		-9.0103	1.83578	1.53038	0	0		1.52407	1.45346	0	0		2.13028	0	0	0		1.77672	0.758036	0	0		2.38315	1.29082	0	0
		-9.61236	2.43125	0.62364	0	0		3.43304	0.228335	0	0		2.53667	1.96417	0	0		1.16329	0.0179291	0	0		0.888569	0	0	0
		-12	3.1652	0.326281	0	0		1.72191	0.702144	0	0		3.28872	0.913057	0	0		2.94726	2.07204	0	0		1.84811	0.866728	0	0

## Sheet: Fig 2b
	Log [ligand] M		GLP-1
	-7	107.407
	-7.77815	92.9166	95.3041	100.137	101.428
	-8.5563	95.5967	100.505	98.1384	93.6604
	-9.33445	81.9366	104.229	96.3274	78.7094
	-10.1126	31.0759	42.4955	42.384	38.5397
	-10.8908	6.68588	12.0284	11.2592	7.63049
	-11.6689	7.2755	9.10912	6.48023	7.04401
	-12.4471	8.20854	8.17521	3.61973	3.36733
	-13.2252		5.09181	3.2795	3.91487
	Log [ligand] M		LUXendin555					LUXendin555 + BETP
	-6	0	4.06768	2.95937	2.69759		10.3726	13.605	10.611	13.1088
	-6.77815	0	3.72173	2.08924	3.38716		9.15112	11.8795	7.36083	9.70749
	-7.5563	0	3.38915	3.08492	2.27687		2.21996	8.61816	7.88738	6.28231
	-8.33445	0	3.04455	2.75502	1.77451		8.27988	8.00779	6.3127	7.64774
	-9.11261	0	3.31638	2.78595	2.51948		0	6.82945	7.88673	8.94187
	-9.89076	9.64581	4.13838	3.37749	1.9289		0.844897	10.0877	8.40499	6.94329
	-10.6689	1.46414	3.24482	2.80275	4.22504		13.4884	9.24247	6.51392	8.33873
	-11.4471	0	3.99576	3.33854	2.67123		4.27251	9.25436	8.60606	5.20658

## Sheet: Fig 2c
YFP-AD293-SNAP_GLP-1R
[Ex4 (9-39)_Cy5]
	2018-03-29						SUMMARY
	c (uM)	c (nM)	raw data	- YFP label.	%		c (uM)	c (nM)	2019-03-29	2019-08-29	2019-09-13	average
	1	1000	11089.4	6093.84	100		1	1000	100	100	100	100
	0.5	500	6462.83	2760.04	45.2923		0.5	500	45.2923	108.731	69.5843	74.5357
	0.25	250	4390.03	1195.15	19.6124		0.25	250	19.6124	89.3385	65.1305	58.0271
	0.1	100	4577.64	1696.23	27.8351		0.1	100	27.8351	47.5522	39.5801	38.3225
	0.05	50	4322.99	1826.94	29.9801		0.05	50	29.9801	43.7956	37.763	37.1796
	0.01	10	3820.57	1474.21	24.1918		0.01	10	24.1918	27.3511	14.69	22.0776
	0.001	1	3023.28	757.704	12.4339		0.001	1	12.4339	5.42922	7.13024	8.33113
	5e-05	0.05	2519.78	235.31	3.86143		5e-05	0.05	3.86143	0.113222	0.638014	1.53756
	5e-07	0.0005	2455.49	178.17	2.92377		5e-07	0.0005	2.92377	-0.0321291	-0.115103	0.925512
	5e-09	5e-06	2508.88	235.823	3.86986		5e-09	5e-06	3.86986	0.0166018	-0.0101191	1.29211
	2018-08-29
	c (uM)	c (nM)	raw data	- YFP label.
	1	1000	84.5305	46.531	100
	0.5	500	65.5254	50.5934	108.731
	0.25	250	48.5721	41.5701	89.3385
	0.1	100	24.7882	22.1265	47.5522
	0.05	50	21.1847	20.3785	43.7956
	0.01	10	12.9231	12.7267	27.3511
	0.001	1	2.60947	2.52627	5.42922
	5e-05	0.05	0.13305	0.0526833	0.113222
	5e-07	0.0005	0.0706833	-0.01495	-0.0321291
	5e-09	5e-06	0.0872583	0.007725	0.0166018
	2018-09-13
	c (uM)	c (nM)	raw data	- YFP label.
	1	1000	46549.9	39660.6	100
	0.5	500	31548.4	27597.5	69.5843
	0.25	250	28105	25831.1	65.1305
	0.1	100	17035.3	15697.7	39.5801
	0.05	50	15906.8	14977	37.763
	0.01	10	6449.16	5826.15	14.69
	0.001	1	3378.01	2827.89	7.13024
	5e-05	0.05	801.201	253.04	0.638014
	5e-07	0.0005	499.654	-45.6506	-0.115103
	0	0	538.14	-4.01328	-0.0101191
AD293-GLP-1R_GFP
[Ex4 (9-39)_Cy5]
	2018-03-29						SUMMARY
	c (uM)	c (nM)	raw data	- 50 pM	%		c (uM)	c (nM)	2019-03-29	2019-08-29	2019-09-13	average
	c (uM)	c (nM)					1	1000	100	100	100	100
	1	1000	19711.5	19297.7	100		0.5	500	69.8128	76.7168	58.0418	68.1904
	0.5	500	13886.1	13472.2	69.8128		0.25	250	66.5591	65.6567	34.2517	55.4892
	0.25	250	13258.2	12844.3	66.5591		0.1	100	61.8175	20.9441	29.9042	37.5553
	0.1	100	12343.2	11929.3	61.8175		0.05	50	43.2507	20.8178	20.2138	28.0941
	0.05	50	8760.26	8346.36	43.2507		0.01	10	33.1665	11.2399	15.0836	19.83
	0.01	10	6814.24	6400.35	33.1665		0.001	1	33.1665	0.701692	6.2835	13.3839
	0.001	1	6814.24	6400.35	33.1665		5e-05	0.05	9.5963	-0.0300436	-0.267949	3.09944
	5e-05	0.05	2265.75	1851.86	9.5963		5e-07	0.0005	0	-0.0397841	-0.567248	-0.202344
	5e-07	0.0005	413.892	0	0		5e-09	5e-06		-0.0583162	-0.595795	-0.327056
	2018-08-29
	c (uM)	c (nM)	raw data	- YFP label.
	1	1000	77.5254	39.5259	100
	0.5	500	45.255	30.323	76.7168
	0.25	250	32.9534	25.9514	65.6567
	0.1	100	10.9401	8.27835	20.9441
	0.05	50	9.03453	8.22842	20.8178
	0.01	10	4.63907	4.44267	11.2399
	0.001	1	0.36055	0.27735	0.701692
	5e-05	0.05	0.0684917	-0.011875	-0.0300436
	5e-07	0.0005	0.0699083	-0.015725	-0.0397841
	0	0	0.0564833	-0.02305	-0.0583162
	2018-09-13
	c (uM)	c (nM)	raw data	- YFP label.
	1	1000	17928.2	11038.9	100
	0.5	500	10358	6407.16	58.0418
	0.25	250	6054.9	3781	34.2517
	0.1	100	4638.68	3301.09	29.9042
	0.05	50	3161.18	2231.37	20.2138
	0.01	10	2288.07	1665.06	15.0836
	0.001	1	1243.75	693.628	6.2835
	5e-05	0.05	518.582	-29.5786	-0.267949
	5e-07	0.0005	482.687	-62.6178	-0.567248
	0	0	476.384	-65.7691	-0.595795

## Sheet: Fig 2g
			Surface % vs Ex9				Surface % vs Ex9
	exp1	3_250 nM LUX645_01	120.758		exp1	MIN6 +100nM Ex4_01	3.17812
		3_250 nM LUX645_02	113.334			MIN6 +100nM Ex4_02	6.41399
		3_250 nM LUX645_03	113.187			MIN6 +100nM Ex4_03	12.1357
		3_250 nM LUX645_04	87.1821			MIN6 +100nM Ex4_04	5.60738
							Surface % vs Ex9
	exp1	4_250 nM LUX645_25 uM BETP_01	60.4016		exp1	2_250 nM Ex9_01	86.4964
		4_250 nM LUX645_25 uM BETP_02	60.362			2_250 nM Ex9_02	96.1875
		4_250 nM LUX645_25 uM BETP_03	61.5173			2_250 nM Ex9_03	99.114
		4_250 nM LUX645_25 uM BETP_04	42.8127			2_250 nM Ex9_04	118.202
			Surface % vs Ex9				Surface % vs Ex9
	exp2	3_250 nM LUX645_01	102.695		exp2	MIN6 +100nM Ex4_01	14.5459
		3_250 nM LUX645_02	87.1059			MIN6 +100nM Ex4_02	9.06348
		3_250 nM LUX645_03	111.705			MIN6 +100nM Ex4_03	15.3407
		3_250 nM LUX645_04	99.211			MIN6 +100nM Ex4_04	8.68518
	exp2	4_250 nM LUX645_25 uM BETP_01	32.7923		exp2	2_250 nM Ex9_01	92.292
		4_250 nM LUX645_25 uM BETP_02	61.0172			2_250 nM Ex9_02	112.479
		4_250 nM LUX645_25 uM BETP_03	48.7348			2_250 nM Ex9_03	109.175
		4_250 nM LUX645_25 uM BETP_04	75.8944			2_250 nM Ex9_04	86.0545
			Surface % vs Ex9				Surface % vs Ex9
	exp3	3_250 nM LUX645_01	104.258		exp3	MIN6 +100nM Ex4_01	5.48873
		3_250 nM LUX645_02	86.0358			MIN6 +100nM Ex4_02	7.20686
		3_250 nM LUX645_03	81.9211			MIN6 +100nM Ex4_03	12.4694
		3_250 nM LUX645_04	101.166			MIN6 +100nM Ex4_04	5.22715
	exp3	4_250 nM LUX645_25 uM BETP_01	51.5726		exp3	2_250 nM Ex9_01	102.061
		4_250 nM LUX645_25 uM BETP_02	45.9861			2_250 nM Ex9_02	103.441
		4_250 nM LUX645_25 uM BETP_03	36.4309			2_250 nM Ex9_03	96.1428
		4_250 nM LUX645_25 uM BETP_04	59.5099			2_250 nM Ex9_04	98.3557

## Sheet: Fig 2k
										mAb normalized intensity (AU)																				LUXendin645 normalized intensity (AU)
	um			EXP1				EXP2				EXP3					EXP4				um			EXP1				EXP2				EXP3					EXP4
	0	1	1	1	1	1	1	1	1	1	1	1	1	1	1	1	1	1	1		0	1	1	1	1	1	1	1	1	1	1	1	1	1	1	1	1	1	1
	0.2076	1.08138	0.985223	0.928971	0.77004	1.0965	0.977482	1.03343	0.780721	1.00411	1.06282	1.05228	0.805209	0.893809	1.07693	0.832736	1.09865	0.951598	1.15882		0.2076	1.46132	0.453202	1.01511	1.01523	1.14568	1.25351	0.755735	0.880919	0.929133	0.736475	0.948207	1.04445	0.80478	0.818673	0.818673	0.818673	1.08984	1.0105
	0.4151	1.1239	0.91678	0.708456	0.73825	1.32105	0.893497	0.936982	0.836885	0.990367	1.04387	1.04642	0.647827	1.01485	1.07473	0.741765	1.17982	0.911654	1.15882		0.4151	1.95616	0.721744	0.723762	1.03111	1.3506	1.04363	1.06526	1.13234	1.51282	0.789486	0.848078	1.04242	0.936879	0.786725	0.786725	0.786725	1.18266	1.0105
	0.6227	1.21702	0.975137	0.834067	0.900159	1.18613	0.839151	0.82627	0.801923	0.938671	1.03439	1.03178	0.47863	1.00722	1.18671	0.860215	1.32247	0.789421	1.17318		0.6227	1.28785	0.966926	1.02894	0.940265	1.27171	1.22799	1.07902	0.865607	1.22605	0.79081	0.886485	0.378555	0.474343	0.769803	0.769803	0.769803	1.23842	0.851179
	0.8303	1.02928	1.0128	0.871377	0.878823	1.38424	0.853886	0.989159	0.760134	0.859738	1.00195	1.01041	0.450771	0.977032	1.10886	0.896399	1.44512	0.760913	0.969015		0.8303	1.64575	0.909881	1.37411	0.843697	1.06339	0.816971	1.0763	0.709687	1.83198	0.778013	0.80865	0.885977	0.464633	0.859373	0.859373	0.859373	1.16424	0.56156
	1.0378	1.04652	0.897017	0.839688	0.850199	1.7552	0.840834	0.994453	0.795602	0.855452	1.01151	0.976548	0.498486	0.962867	1.0073	0.896399	1.56614	0.856307	0.940726		1.0378	1.95954	0.710399	1.34501	0.623009	0.673218	0.81408	1.19528	1.26109	1.99802	1.06051	0.996958	0.996687	0.74727	0.979285	0.979285	0.979285	1.07712	0.767745
	1.2454	0.926278	0.960815	0.807419	0.702084	1.27404	0.863579	1.10567	0.765182	0.828485	1.08596	1.06379	0.491168	1.13229	0.956059	0.618024	1.68553	0.938492	0.733237		1.2454	2.04764	1.25346	0.675959	0.647022	1.22475	0.613231	1.11222	1.01089	2.025	1.17845	0.9209	1.17491	0.906934	1.03384	1.03384	1.03384	1.0408	0.749538
	1.453	0.924003	0.868761	0.842154	0.819443	1.21316	0.882842	1.15063	0.753177	0.765477	1.12217	1.05331	0.607529	1.26001	0.986012	0.607442	1.69382	1.06856	0.852161		1.453	2.60696	1.17595	0.930779	0.56322	1.17366	0.747549	0.998171	0.750451	1.98651	1.32007	0.679023	1.17542	0.948271	1.20613	1.20613	1.20613	1.01576	0.98211
	1.6605	1.09368	0.948725	0.848507	1.0352	1.21068	0.932894	1.21625	0.866931	0.874351	1.2616	1.02572	0.748367	1.32137	1.01817	0.808841	1.62539	1.08224	1.11792		1.6605	3.33311	0.916773	0.852075	0.298942	0.624164	1.10079	1.2096	0.658728	1.48941	0.985056	0.778032	1.04273	0.983525	1.38279	1.38279	1.38279	1.07568	0.940947
	1.8681	0.902911	1.47789	0.819048	1.10959	1.25893	0.973467	1.19361	0.932884	0.950003	1.35028	1.01202	0.805209	1.33855	1.07405	0.933436	1.63309	1.03384	1.11792		1.8681	2.54385	0.787374	0.90753	0.482262	0.658945	0.905595	1.35494	1.10415	1.90804	1.42544	0.650571	1.23299	1.01302	1.47454	1.47454	1.47454	1.11029	0.940947
	2.0757	0.900462	1.58604	1.09455	1.12283	1.66271	0.997947	1.33519	0.942014	0.851456	1.36909	0.994066	0.858813	1.26413	1.13813	0.788189	1.71782	0.894632	1.06003		2.0757	1.94855	1.22714	0.473005	0.538758	1.26195	1.38496	1.36747	1.16896	1.57046	1.35407	0.588848	1.30218	0.923918	1.7841	1.7841	1.7841	1.07467	0.863634
	2.2832	1.14541	1.04442	1.19504	1.3524	2.28967	1.00602	1.39281	0.946733	0.889505	1.25327	1.02481	0.906021	1.22902	1.19454	0.714286	1.85084	1.11487	1.21884		2.2832	1.8014	1.16354	0.868434	0.612873	1.48123	1.05972	1.27669	1.16948	1.43263	1.04901	0.520578	1.26492	0.879728	1.57462	1.57462	1.57462	1.27805	0.821468
	2.4908	1.11943	0.798452	1.14634	1.33319	2.69326	0.972349	1.39247	0.925356	0.875972	1.23254	1.02818	0.918555	1.23372	1.31352	1.02372	2.01333	1.23575	1.34485		2.4908	2.17642	1.20625	1.00565	0.566738	1.74509	0.899211	1.48825	1.07223	1.65971	1.3779	0.775184	1.3931	0.858946	1.61357	1.61357	1.61357	1.42867	0.833923
	2.6984	1.12715	1.07197	1.08276	1.15504	3.42683	0.906114	1.16092	0.925554	0.936046	1.25178	1.05641	0.927048	1.10244	1.33404	1.02372	2.16738	1.24212	1.247		2.6984	4.53289	0.846112	1.22577	0.641719	1.55115	1.02001	1.33358	0.857317	1.90762	1.35222	0.901258	1.42408	0.957397	1.45996	1.45996	1.45996	1.51867	1.10312
	2.9059	1.01397	0.909722	1.15855	1.22648	2.8755	0.853048	1.34459	0.967276	1.03079	1.21564	1.05313	1.09936	1.18021	1.17995	1.35398	2.05125	1.19538	1.09051		2.9059	7.56788	1.23791	1.70669	0.497006	1.37029	0.805334	1.38533	0.762323	1.75652	1.25693	1.10478	1.01084	0.991309	1.31539	1.31539	1.31539	1.47017	1.43343
	3.1135	1.102	1.15294	1.34548	1.32226	2.89244	0.788028	1.55099	0.976143	1.14428	1.20559	1.06285	1.25947	1.06948	1.17995	1.48507	2.31536	1.06167	1.01022		3.1135	7.61269	1.28402	1.63491	0.577868	1.34338	0.968884	1.3234	0.938184	2.03376	1.21419	1.13043	1.11815	0.73771	1.31539	1.31539	1.31539	1.41051	1.32999
	3.3211	1.50038	1.61391	1.35479	1.60627	2.96473	0.838482	1.54217	0.897834	1.20962	1.17751	1.18524	1.38246	1.11912	1.1132	1.40894	2.67353	1.05059	1.03751		3.3211	7.84394	1.24834	1.03492	0.59166	1.63603	1.09988	1.64661	1.01823	2.06778	1.2319	1.41342	1.82983	0.798621	1.14092	1.14092	1.14092	1.44352	0.804422
	3.5286	1.97971	2.4497	1.13678	1.47973	3.20708	0.830439	1.47202	0.882185	1.15484	1.15607	1.19382	1.51732	1.27977	1.10005	1.52859	3.01703	1.3042	0.973092		3.5286	7.43205	1.60647	1.52579	0.912103	1.78444	1.63829	1.31826	1.0659	1.47159	1.36405	1.86176	2.09582	0.589628	1.17374	1.17374	1.17374	1.58783	0.63502
	3.7362	1.99373	3.11974	0.839869	1.47982	3.58428	0.859467	1.49476	1.02588	1.1857	1.22594	1.6119	1.79004	1.41862	1.27999	1.83786	3.35609	1.40147	1.26011		3.7362	7.90517	1.9946	1.08522	0.946787	2.01505	1.72131	1.5021	1.10627	2.81897	1.73739	2.02339	2.75031	0.516286	1.52516	1.52516	1.52516	1.8731	1.14333
	3.9438	2.27007	3.84495	0.903017	1.45806	4.64146	0.82426	1.38095	1.08377	1.35591	1.16779	1.73372	1.83044	1.51429	1.33321	2.07015	3.41609	1.46173	1.16239		3.9438	8.51539	2.51258	1.047	1.1189	2.90879	1.7426	1.71701	1.19877	3.58115	2.21078	2.25424	3.6797	0.768128	1.77768	1.77768	1.77768	2.32463	1.22539
	4.1513	2.55965	5.91617	0.726733	1.79438	5.86221	0.845934	1.33658	1.22804	1.70309	1.30067	1.9491	1.86184	1.56398	1.26395	2.12579	3.49326	1.48569	1.5085		4.1513	8.75042	2.78066	1.68844	1.06958	3.1027	1.67584	1.28596	1.44172	5.26032	2.71582	2.51257	3.10374	0.782505	2.00934	2.00934	2.00934	2.20755	1.69845
	4.3589	2.87928	7.04454	0.769486	1.76611	7.87892	0.842738	1.11606	1.34521	2.61678	1.49269	2.16121	1.88197	1.54442	1.17987	2.04267	3.52881	1.48569	1.96757		4.3589	4.52098	2.83182	1.82672	1.2519	2.30576	1.5649	1.88707	1.28615	6.1438	3.39832	2.63293	4.3542	0.93822	1.89715	1.89715	1.89715	2.20755	2.14587
	4.5665	2.83416	7.37197	0.752991	2.1087	7.77888	0.776944	1.2021	1.41633	2.8737	1.56082	2.22751	1.89102	1.54051	1.03178	2.04267	3.5574	1.24154	2.09829		4.5665	5.26428	2.68484	2.05873	1.45863	2.30284	1.89044	1.20322	1.22358	4.91805	3.69906	2.52469	4.70457	0.920253	1.74646	1.74646	1.74646	1.89767	2.0247
	4.774	2.37382	6.24615	0.808768	2.78447	6.9282	0.766484	1.01335	1.59305	2.83607	1.56613	2.49894	1.86365	1.53648	0.833283	2.04557	3.46882	1.25214	2.37019		4.774	5.3712	2.72382	2.17365	1.67153	2.03483	2.21422	2.02903	1.44903	3.71606	2.45159	2.63468	4.36543	1.00557	1.34734	1.34734	1.34734	1.56839	2.1998
	4.9816	1.95532	4.91651	0.865998	3.9229	6.81305	0.959122	1.15071	1.84428	2.22742	1.50492	2.75071	1.77317	1.57427	0.880873	1.86909	3.30588	1.27068	2.79596		4.9816	4.90436	2.57231	2.57622	1.43878	1.95132	2.04763	2.44905	1.9372	3.18653	2.84794	3.13216	3.77751	1.42184	1.38585	1.38585	1.38585	1.10367	2.1551
	5.1892	1.76814	3.39258	0.740544	4.73566	7.75274	1.00682	1.37174	2.37462	1.57033	1.47456	3.13608	1.58008	1.68319	1.20815	2.01707	3.17168	1.34127	3.04479		5.1892	6.9586	2.35393	2.25853	1.98354	1.77136	2.7284	2.81437	2.4107	2.8547	2.3033	3.0735	3.51173	1.62201	1.63093	1.63093	1.63093	1.21519	2.49438
	5.3967	1.76636	3.38299	0.808415	4.94011	5.8887	1.0406	1.54883	3.02028	0.91014	1.44878	3.33908	1.39348	1.9005	1.20815	1.99573	4.10961	1.4034	3.14295		5.3967	6.87064	1.58771	2.13653	3.10037	1.5097	2.73838	3.31944	2.60333	2.52682	1.52826	4.12474	3.04088	1.86818	1.63093	1.63093	1.63093	1.48534	2.29907
	5.6043	1.76468	2.76118	0.692891	5.57004	4.90833	1.06943	1.65692	3.48996	0.755632	1.23604	3.53538	1.29852	2.18125	1.56059	1.60642	5.10473	1.84132	2.71097		5.6043	6.19546	1.26802	1.70928	3.12036	1.40831	2.2434	4.14509	2.78506	1.71825	1.02957	4.25852	3.57941	2.39133	1.49818	1.49818	1.49818	1.78203	2.12386
	5.8119	1.72114	2.34324	0.664154	5.08783	4.53387	1.03327	1.74521	3.62459	0.725035	1.29365	3.69614	1.27084	2.37575	1.68922	1.18416	4.47074	2.10307	2.4863		5.8119	7.30527	1.072	1.08196	1.67464	1.02707	1.65822	4.4022	2.06635	2.07619	1.16242	4.29924	2.54133	2.40692	1.80963	1.80963	1.80963	1.84554	1.88601
	6.0194	1.72043	2.12441	0.743371	4.002	4.61655	1.08957	1.83919	3.69135	0.71826	1.28437	3.70759	1.22628	2.53549	1.70374	0.963304	3.65205	2.09863	2.36405		6.0194	6.76992	1.66098	1.79894	2.46245	1.19309	1.87893	4.34886	1.7801	2.19796	0.828053	4.22355	3.30132	2.28148	2.33713	2.33713	2.33713	2.06559	1.825
	6.227	1.68536	2.19565	0.725841	3.47071	4.58167	1.12137	1.90174	3.70788	0.721271	1.34775	3.64174	1.2415	2.58007	1.80318	0.963304	2.99319	2.04349	1.99034		6.227	4.67425	1.71757	1.02408	2.06876	1.21101	2.1077	4.06595	1.79556	2.00966	0.997647	3.25059	2.69154	2.23716	3.26594	3.26594	3.26594	2.31549	1.60731
	6.4346	1.62153	2.29882	0.715453	2.6383	3.76697	1.08405	1.76862	4.00452	0.680617	1.31071	3.32165	1.23786	2.56771	1.77262	0.982079	2.41801	2.19852	1.54538		6.4346	5.76567	1.37839	0.729778	1.72101	1.32725	1.99892	3.38223	1.61909	1.7792	1.19663	3.19481	2.64511	2.17789	3.21211	3.21211	3.21211	2.35774	1.63718
	6.6421	1.56438	2.16188	0.728217	2.56757	3.40717	1.22686	1.61265	4.67924	0.759165	1.17353	2.94502	1.19926	2.49908	2.03185	1.01673	2.69056	2.09983	1.53359		6.6421	7.81134	1.57769	1.55263	1.428	1.05016	2.77741	2.39135	1.88565	1.83469	1.2727	2.71497	3.29547	2.12885	3.14471	3.14471	3.14471	2.32142	1.45285
	6.8497	1.35773	2.12896	0.759064	2.69187	2.92925	1.32569	1.58207	4.96194	0.623246	1.12436	3.05293	1.06256	2.38476	1.91417	1.01331	2.86239	1.78237	1.34241		6.8497	6.56625	1.9226	2.14519	1.25005	0.748807	3.63299	2.33929	1.98693	1.79315	1.38358	2.64597	2.78443	2.12269	2.4849	2.4849	2.4849	2.03584	1.20524
	7.0573	1.2591	1.87684	0.70688	2.20154	2.63438	1.3489	1.54544	5.17896	0.508619	1.27149	2.82348	0.937038	2.32308	1.97651	0.997952	2.09702	1.37375	1.21959		7.0573	4.06244	1.86356	2.15758	0.876767	0.87756	3.4215	2.29449	1.93378	1.54984	2.17936	2.75693	2.07706	2.07646	1.65018	1.65018	1.65018	1.76446	1.19294
	7.2648	1.19137	2.14504	0.749604	1.68325	2.36125	1.33764	1.5419	5.45234	0.48696	1.44006	2.73424	0.798064	2.40855	1.83571	0.986175	1.93527	1.42267	1.16603		7.2648	5.92802	1.49617	2.33548	0.825575	1.07842	3.25484	1.95971	1.87393	1.7067	3.09637	2.77436	2.30919	2.12809	1.61984	1.61984	1.61984	1.81947	1.06533
	7.4724	1.1954	1.94051	0.841336	1.83599	2.16641	1.2936	1.48945	5.58016	0.402293	1.56455	2.57452	0.659888	2.40532	1.81785	1.1927	1.88817	1.47838	1.3515		7.4724	4.89499	1.31982	1.77245	0.452336	0.595294	2.73094	1.81984	1.98013	1.1118	3.59754	2.56892	1.71993	1.90933	2.00904	2.00904	2.00904	1.87769	0.941263
	7.68	1.35619	1.96373	0.81988	1.87451	2.64556	1.27526	1.44804	5.59441	0.482791	1.60781	2.48007	0.615881	2.52053	1.73886	2.07646	1.82699	1.37792	1.64041		7.68	4.89402	1.26078	1.48309	0.720721	0.925823	2.6923	2.34527	1.89202	1.56758	4.06884	2.36376	1.42653	1.90042	2.19373	2.19373	2.19373	1.5724	1.0066
	7.8875	1.56513	2.15255		1.62664	2.27725	1.22504	1.41619	5.35764	0.561435	1.67037	2.28764	0.524245	2.49515	1.97263	1.88906	1.71856	1.3857	1.64041		7.8875	3.73432	0.591949		0.970972	1.63652	2.43008	2.13981	1.70619	1.72078	2.79622	2.4628	1.7439	2.08096	2.0636	2.0636	2.0636	1.6296	1.0066
	8.0951	1.57211			1.64337	2.29179	1.2098	1.57649	4.28323	0.615331	1.59616	2.11549	0.502873	2.39798	1.94526	1.88906	1.77292	1.21251	1.63338		8.0951	2.71551			0.988667	2.27092	2.37815	2.01585	1.47422	1.90886	3.57118	1.93022	1.0768	2.43074	2.10066	2.10066	2.10066	1.4174	0.866009
	8.3027	1.34437			2.19954	1.83502	1.10031	2.08318	2.77216	0.561743	1.70855	2.12657	0.470344	2.4397	1.99863	1.49599	2.36335	1.06099	1.62291		8.3027	2.18133			0.909922	3.19321	2.27196	3.79162	0.921622	1.894	3.65396	2.18996	1.14423	2.70994	2.23676	2.23676	2.23676	1.23041	1.00829
	8.5102	1.28674			2.58363	1.68955	1.06255	2.23917	1.94895	0.673108	1.78736	2.22753	0.451582	2.51542	2.11061	1.37088	2.60021	1.13659	1.53158		8.5102	1.17778			0.931701	4.57785	2.16616	4.27113	0.904605	2.05128	3.73109	2.26546	0.919152	2.78424	2.49307	2.49307	2.49307	1.17273	1.06269
	8.7178	1.37094			2.34888	1.42115	0.994419	2.30823	1.51917	0.826651	1.85391	2.30712	0.408633	2.36451	2.01695	1.23775	2.51933	1.23595	1.81647		8.7178	3.19682			0.883823	5.07121	2.14892	4.28173	1.09188	1.79277	3.61851	1.78869	0.98309	2.76254	2.49905	2.49905	2.49905	1.07451	1.04533
	8.9254	1.50316			1.87254	1.75425	0.929288	2.26578	1.17514	1.18416	1.83934	2.24109	0.407176	2.31451	1.98244	1.11862	2.37654	1.20765	1.64931		8.9254	2.93237			0.938405	4.43536	2.30589	3.45909	1.1099	2.27531	3.64284	2.84518	1.50359	2.55995	2.43953	2.43953	2.43953	1.05555	1.07235
	9.1329	1.59876			1.81944	1.63629	0.694954	2.14278	0.952966	1.28398	1.83063	2.07449	0.380476	1.66485	1.98244	0.940604	2.12813	0.998225	1.48347		9.1329	4.18842			0.795894	3.05299	2.11406	3.52888	1.10902	1.9141	3.52814	2.67306	1.66994	1.80229	2.43953	2.43953	2.43953	0.971532	0.991029
	9.3405	1.39886			1.6267	1.54077	0.632916	1.94701	0.85012	1.26114	1.75072	1.5416	0.428995	1.84636	1.64862	1.09592	2.51726	0.950397	1.48347		9.3405	2.86361			0.712873	1.59717	1.93163	3.69336	0.891061	1.26556	3.08925	2.59566	1.61232	1.10417	2.36659	2.36659	2.36659	1.07643	0.991029
	9.5481	1.25364			1.57364	1.48182	0.781401	1.94895	0.772622	0.994576	1.71227	1.68878	0.451568	1.57476	1.67995	1.41918					9.5481	4.81996			0.360793	1.11951	1.67705	2.98324	0.999747	1.31757	3.22725	1.97659	1.46104	1.17162	2.51247	2.51247
	9.7556	1.20057			1.09878	1.85845	0.864391	1.91356	0.735443	0.749281	1.49425	1.70873	0.446347	1.53316	1.87768	1.41918					9.7556	4.22867			0.667412	1.1885	1.53257	1.90107	1.17559	1.30378	3.33916	1.50281	1.2518	0.571755	2.65777	2.65777
	9.9632	1.48762			1.17387	1.47012	0.897006	1.83542	0.708974	0.823215	1.21567	1.63975	0.440432	1.52361	1.95446	1.57416					9.9632	2.30918			0.698899	0.878494	1.40999	2.45547	0.877008	1.34515	2.1603	1.49636	1.05869	1.00076	2.8601	2.8601
	10.1708	1.14653			1.30407	1.43425	0.925813	1.83838	0.718346	0.869274	0.961193	1.58377	0.430721	1.52331	2.09419	1.96279					10.1708	0.945987			0.688506	0.866308	1.37197	2.08918	1.04214	1.56183	1.95876	1.40913	0.962308	0.768713	2.80613	2.80613
	10.3783	1.27677			1.08953	1.478	0.955646	1.73458	0.739679	0.941258	0.949673	1.53321	0.398816	1.48391	1.89167	2.20447					10.3783	3.84798			0.55796	0.764791	1.3075	1.85147	0.764274	2.28673	1.82911	1.40899	0.966224	0.872171	2.1806	2.1806
	10.5859	1.13336			1.18761	1.72665	0.956803	1.57821	0.66745	1.12422	1.05324	1.42696	0.389967	1.61868	1.53558	2.03277					10.5859	3.93065			0.598022	0.963275	1.26555	1.8877	0.789414	2.37804	2.09296	1.25724	1.06273	0.916097	1.58177	1.58177
	10.7935	1.05583			1.25674	1.43106	0.882258	1.55051	0.606808	1.14136	1.02844	1.26697	0.377495	1.67466	1.28364	1.9418					10.7935	1.87622			0.745964	1.21362	1.5042	1.38192	0.790273	2.57694	2.18151	0.873318	1.09367	0.886303	0.986433	0.986433
	11.001	0.827315			1.21497	1.41415	0.844751	1.51165	0.632553	1.11831	0.956208	1.21013	0.387287	1.72306	1.23696	1.68595					11.001	2.83086			0.590923	0.661356	1.47532	1.31558	0.927135	2.54456	2.03586	0.728162	1.02031	0.892065	0.964697	0.964697

## Sheet: Fig 3b
Glp1r+/+
NNNNNNNNCNNCGGANGGGCGGGGCGGCCCCACGCCAGCTCCTCCCCCCGCAGCCCGGCAGGGATCAGTCGCGGCGCGCGGTTCCGCAGGTGGCAGCTATGACCCAGTCCTGAGCGCCCAGCCATGGCCAGCACCCCAAGCCTCCTGCGCCTGGCGCTCCTGCTGCTCGGGGCGGTGGGCAGGGCCGGCCCCCGCCCTCAGGTGAGCCCTGGGAACCCCGGTGACAAATGGGAGGGGGACGCTGCGGTGTTCTGCGGGCACAAGAGCTAGCGGAGGGGCTCCTGGACTTGAGCAGAAACTCCGGGACCCCAGACAGGGGAAGTGCAAGGCTCAGGCGAGGAAGAGACAGAGGAGTTGAGGAGTCCAGGTGGGGATTGGACATGAGGTGACTACCCTCAT…
Glp1r(GE)-/-
NNNNNNNNNNNNNNGNNGGGCGGNNCGGCCCCACGCCAGCTCCTCCCCCCGCAGCCCGGCAGGGATCAGTCGCGGCGCGCGGTTCCGCAGGTGGCAGCTATGACCCAGTCCTGAGCGCCCAGCCATGGCCAGCACCCCAAGCCTCCTGCGCCTGGCGCTCCTGCTGCTCGGGGCGGTGGGCAGGGCCGGCCCCCGCCTCAGGTGAGCCCTGGGAACCCCGGTGACAAATGGGAGGGGGACGCTGCGGTGTTCTGCGGGCACAAGAGCTAGCGGAGGGGCTCCTGGACTTGAGCAGAAACTCCGGGACCCCAGACAGGGGAAGTGCAAGGCTCAGGCGAGGAAGAGACAGAGGAGTTGAGGAGTCCAGGTGGGGATTGGACATGAGGTGACTACCCTCAT…

## Sheet: Fig 3c
	Body weight (g)
	GLP1R+/+	GLP1R(GE)+/-	GLP1R(GE)-/-
	28.2	23.1	21.6
	26.6	21.1	25.7
	24.1	25.6	24.3
	23.3	24.1	24.9
	19.2	26.5	22.8
	25.3	23.5	25.3
	25.3	23.7	26.9
	20.8	25.9	30
	23.2	22.6	27.5
	25.2		21.3
	24.7		23

## Sheet: Fig 3d
	Insulin (secreted/total)					Insulin (secreted/total)
		WT					KO
	G3	G16.7	G16.7+Ex4			G3	G16.7	G16.7+Ex4
	0.000396484	0.00532199	0.0171714			0.000859	0.007734	0.005154
	0.00066975	0.00635174	0.0365663			0.000984	0.010926	0.023045
	0.000275326	0.00433024	0.027233			0.000642	0.004903	0.010553
	0.000527	0.004708	0.004332			0.0007	0.001754	0.00295
	0.000708	0.002868	0.004112			0.001022	0.002951	0.004511
	0.000659	0.003082	0.004627			0.000302	0.001515	0.004222
	0.000685	0.002824	0.005837			0.002088	0.005447	0.010744
	0.000814	0.002641	0.009517			0.002368	0.005754	0.014691
	0.000971	0.002661	0.006319			0.001776	0.007206	0.006361
	0.000535	0.003032	0.005338			0.001716	0.00348	0.004456
	0.00146	0.006884	0.012712			0.002013	0.004067	0.008025
	0.000842	0.006391	0.015171			0.000935	0.002917	0.00578
	0.000713	0.011754	0.021348			0.000818334	0.00126689	0.00412906
	0.000707	0.001573	0.009713			0.00108868	0.00222473	0.00158128
	0.000923	0.005122	0.003732			0.000709497	0.00134884	0.00375857
	0.001149	0.002881	0.0026			0.000858	0.002819	0.00219
						0.000587	0.002242	0.001686
						0.000291	0.001938	0.003265

## Sheet: Fig 3e
707 M2 WT Lira											733 M1 WT lira											733 M2 WT lira		733 M1 WT lira 3					733 M2 WT lira 2							WT Lira										707 M2 KO veh2
islet 1	islet 2	islet 3	islet 4	islet 5	islet 6	islet 7	islet 8	islet 9	islet 10		islet 1	islet 2	islet 3	islet 4	islet 5	islet 6	islet 7	islet 8	islet 9	islet 10		islet 1		islet 1	islet 2	islet 3	islet 4		islet 1	islet 2	islet 3	islet 4	islet 5	islet 6		islet 1	islet 2	islet 3	islet 4		mean	normalised	SEM			islet 1	islet 2	islet 3	islet 4
0.994945	0.998464	0.994573	0.997743	1.00108	1.00841	1.00324	0.987123	0.995131	0.992337		0.999454	1.00207	1.00257	1.00277	1.0027	0.998991	0.999356	0.997738	0.998679	0.998791		0.997607			0.999807	1.00426	0.991422		1.00278	1.00375	1.00349	1.00656	1.00395	1.00861		1.00364	1.00104	1.00486	1.00378		1.00034	1.00434	0.000812986			1.00306	1.0016	1.00324	1.0006
0.998782	0.995884	1.00105	0.995249	0.99982	1.0012	1.00191	1.00577	0.997625	0.993749		0.99802	1.00067	1.00119	0.997096	0.998553	0.996165	0.996651	0.993778	1.00145	0.99738		1.00374		1.00293	0.998454	1.00155	1.00292		1.00139	1.00783	1.00621	1.00239	1.00939	0.999371		1.00503	1.00104	1.0035	1.00239		1.00057	1.00457	0.000634997			0.99928	0.997398	0.996943	0.993039
0.998782	1.00362	0.994573	0.997743	1.00359	0.995192	1.00592	1.0071	0.997625	0.999395		0.999454	1.00207	1.00257	1.00135	0.999934	1.00323	1.00206	0.997738	1.00284	0.998791		1.00619		1.00042	0.997101	1.00697	0.99781		1	0.999677	1.00349	0.99821	0.99851	1.00201		1.01198	1.0092	1.00758	1.01075		1.00181	1.00581	0.000725905			1.0018	1.00861	1.00198	0.99934
0.994945	0.997174	0.997163	0.99899	1.00108	0.998798	0.997901	0.996448	1.00386	0.996572		0.992284	0.995061	0.999802	0.994259	0.995791	1.00182	0.995299	0.997738	0.997292	0.995969		1.00374		1.00042	1.00657	0.997483	0.999087		0.994444	0.995602	1.00078	0.995426	0.99851	0.995411		1.00225	1.0024	1.00078	1.00239		0.998386	1.00237	0.000552377			1.0018	1.00861	1.00324	1.00564
1.00134	1.0062	1.00234	1.00024	1.00359	1.00721	1.01126	1.00977	1.00635	1.00645		0.996586	0.997864	0.999802	0.997096	0.997172	0.997578	0.995299	0.996418	0.997292	0.99738		0.991479		1.00168	1.00657	1.00426	1.0042		1.00417	1.00103	1.00892	0.99821	1.00395	1.00861		0.99808	0.998316	1.00078	1.00239		1.00171	1.00571	0.000798317			0.99802	1.0002	0.999461	1.0069
1.0039	1.00749	1.00364	1.00148	1.00862	1.0024	1.00324	0.995115	1.00137	0.997983		0.999454	0.999266	1.00257	1.00135	1.0027	0.997578	1.00071	0.999057	1.00423	0.99738		0.987803		0.995392	0.994395	0.994773	0.99781		0.995833	0.999677	1.00213	1.00378	1.00123	0.999371		0.99669	0.994236	1.00214	0.994025		0.999681	1.00367	0.000715033			1.0018	0.998799	0.998202	0.99934
0.997503	1.00491	0.999753	1.00148	1.00234	1.0024	1.00057	0.995115	0.997625	0.996572		1.00232	0.999266	0.99842	0.997096	1.00132	1.00464	0.999356	1.00038	1.00284	1.00443		1.00619		1.00293	1.00387	0.998838	1.0042		1	0.999677	0.993986	0.994033	0.99715	0.995411		0.99808	0.999676	0.993978	1.001		0.999924	1.00392	0.000562534			1.00432	1.0016	1.0045	1.00438
1.00262	1.0062	1.00364	1.00398	1.00359	1.0012	1.00191	0.999112	1.00261	1.00222		1.00232	1.00207	1.00395	1.00277	1.00132	1.00747	1.00341	1.00038	1.00423	1.00302		0.990254		0.999162	1.00251	1.00697	0.992699		1.00278	0.999677	1.00349	1.00239	1.00259	1.00069		0.99947	1.00104	0.996698	0.998208		1.00162	1.00562	0.00057598			1.00684	1.0058	1.00701	1.0006
1.00134	1.00104	0.999753	1.00024	1.00234	1	1.01126	0.996448	0.996378	0.997983		1.00519	1.00627	1.00672	1.00702	1.00408	1.00182	1.00477	1.00302	1.00839	1.00584		0.992705		0.999162	1.00522	0.998838	1.0042		1.00417	0.999677	1.00213	1.00099	0.99987	0.994091		1.00642	1.00512	1.00486	1.00239		1.00228	1.00628	0.000683039			1.00054	1.0002	0.998202	0.995559
1.00262	0.999754	0.999753	1.00523	1.00234	1.0024	1.00324	1.00044	1.00386	1.00504		1.00232	1.00067	1.00119	1.00135	0.998553	1.0004	1.00206	1.00434	1.00007	1.00302		1.00741		0.996649	1.00251	0.997483	1.00164		1.01111	1.00783	1.00621	1.00935	1.00667	1.01389		1.00225	0.999676	0.996698	1.001		1.00283	1.00683	0.000652492			0.99928	1.0002	0.999461	0.99934
1.00006	1.00362	0.999753	0.997743	0.998563	0.997596	1.00191	1.00044	1.00261	0.999395		1.00089	1.00207	1.00119	1.00135	1.00132	1.00464	1.00071	1.0017	1.00145	1.00443		1.00986		1.00545	1.00657	1.00561	1.00548		1.00139	1.00103	0.999418	1.00099	0.99851	0.998051		0.99391	0.992876	0.991259	0.994025		1.00074	1.00473	0.000658931			0.99928	0.993196	0.998202	1.00438
1.0039	1.00878	1.00752	1.00772	0.99982	1.00361	1.00057	1.00577	1.00635	1.0121		0.996586	0.996463	0.99842	0.998514	0.998553	0.997578	0.999356	0.997738	0.995905	0.991737		1.00006		0.999162	1.00251	0.994773	0.996532		0.997222	0.99696	0.999418	1.00099	0.99987	0.999371		1.00086	0.998316	0.998057	1.00378		1.00043	1.00442	0.000738966			1.00054	1.0016	1.00198	0.991779
1.00006	0.997174	0.998458	1.00273	0.997305	0.991587	1.00324	0.993783	0.996378	1.00081		0.99802	0.996463	0.99842	0.997096	0.991647	0.994752	0.996651	0.995098	0.994518	0.99738		0.996382		0.997905	0.993042	0.996128	0.993977		0.995833	0.992885	1.00078	0.992641	0.994429	0.995411		0.99947	1.00512	1.00214	1.001		0.997106	1.00109	0.000569896			0.99802	0.990394	0.996943	1.0006
1.00262	0.995884	0.998458	1.00398	0.998563	1	0.98855	1.00311	1.00012	1.00081		1.00376	1.00908	1.00533	1.00702	1.00546	1.00464	1.00612	1.00434	1.007	1.00726		1.00496		0.997905	0.991689	0.992062	0.995255		0.997222	0.998318	0.992629	0.999602	0.99851	0.995411		0.9953	1.00376	0.996698	1.00378		1.00043	1.00443	0.00086761			1.00054	1.0016	1.00198	1.0006
1.00518	0.998464	1.00105	1.00647	0.998563	0.995192	1.00458	1.00844	1.00261	0.997983		0.996586	0.995061	0.994271	0.995677	0.998553	0.994752	0.995299	0.997738	0.995905	0.994559		1.00374		1.00042	0.999807	0.997483	0.99781		0.998611	0.999677	0.995344	0.996818	0.995789	0.998051		0.99669	0.992876	0.996698	0.992631		0.998268	1.00225	0.000644122			0.99928	0.997398	0.996943	1.0006
1.0039	0.998464	1.00364	1.00148	0.998563	1.0012	0.991221	1.00178	1.00261	1.01069		1.00089	0.999266	0.99842	1.00135	1.0027	0.998991	1.00071	1.00302	1.00007	1.00584		0.989028		0.999162	0.994395	0.998838	0.995255		1.00556	1.00375	1.00349	1.00099	1.00123	1.00729		1.00225	1.00104	1.0035	0.998208		1.00082	1.00482	0.000699678			1.00054	1.0002	1.00072	1.00312
1.00006	0.998464	1.00105	1.00024	0.997305	0.998798	0.98855	1.00977	0.998872	0.999395		0.999454	0.997864	0.997037	0.999932	0.997172	0.998991	0.998004	1.00038	0.998679	0.99738		0.995156		1.00293	1.00522	1.00968	1.00931		1.00139	0.998318	0.995344	0.999602	0.99987	0.998051		0.99808	1.00104	0.999417	0.996813		0.999646	1.00364	0.000683989			0.99802	0.998799	1.00198	0.99808
1.00006	0.999754	0.999753	0.996496	0.993532	0.997596	0.997901	0.993783	0.998872	0.999395		1.00232	0.997864	0.995654	0.999932	1.00132	0.998991	0.998004	1.00038	0.997292	0.998791		0.996382		0.999162	1.00116	1.0029	0.99781		0.993056	0.991527	0.989913	0.992641	0.988987	0.99277		0.982789	0.986075	0.995338	0.989843		0.99623	1.00021	0.000791001			0.991719	0.988993	0.994425	1.0006
0.994945	0.992014	0.997163	0.991507	0.99479	0.995192	0.989885	0.993783	0.99139	0.999395		1.00519	1.00067	1.00257	1.00277	1.00408	1.0004	1.00612	1.00566	0.995905	1.00584		0.997607		0.996649	0.994395	0.994773	1.0042		1	0.99696	0.996702	1.00239	0.99851	0.996731		1.00364	1.00648	0.998057	0.999602		0.998741	1.00273	0.000793737			0.99676	0.995998	0.996943	0.99934
0.997503	0.995884	0.999753	0.995249	0.998563	1.0012	0.996565	1.00044	1.00137	1.00081		0.99802	0.997864	0.992888	0.995677	0.998553	0.997578	0.998004	1.00038	0.995905	0.995969		1.00741		1.00293	0.999807	0.998838	1.00931		0.998611	1.00375	1.00078	0.999602	1.00259	1.00201		1.00225	1.00376	1.00758	0.998208		0.999874	1.00387	0.000611512			1.00054	1.0016	0.999461	0.99808
0.994945	0.990724	0.997163	0.994002	0.996047	0.998798	0.996565	0.996448	0.996378	0.990926		1.00089	1.00207	0.997037	0.998514	0.998553	0.998991	1.00206	1.00302	1.00007	0.998791		1.01231		0.999162	0.994395	0.997483	0.999087		0.994444	1.00239	0.995344	1.00239	0.99987	0.999371		1.00086	0.996956	0.999417	1.00378		0.99855	1.00254	0.000669205			0.99802	1.0072	0.998202	0.99808
0.996224	0.992014	0.994573	0.994002	0.998563	0.998798	0.991221	1.00044	0.996378	1.00222		0.999454	1.00067	1.00119	0.999932	1.00132	0.998991	1.00341	1.00566	1.00284	1.00443		0.997607		0.999162	1.00116	0.998838	0.999087		0.995833	0.991527	0.995344	0.991249	0.995789	1.00069		1.0092	1.00376	1.00486	0.999602		0.999029	1.00302	0.000723927			0.99802	1.0058	0.995684	1.00186
0.991109	0.993304	0.990688	0.992754	0.99982	0.991587	0.993893	0.993783	0.993884	0.989514		0.995152	0.990857	0.994271	0.994259	0.990266	0.993339	0.995299	0.997738	0.994518	0.994559		1.01231		1.00293	1.00116	1.00019	1.00803		1.00139	0.999677	1.00213	0.996818	0.99987	1.00201		0.99808	1.0024	0.999417	1.00378		0.997166	1.00115	0.000891563			0.9955	1.0002	0.995684	0.99808
0.993667	0.999754	1.00364	0.992754	0.998563	0.995192	1.00592	1.00044	0.996378	1.00222		0.992284	0.992258	0.995654	0.992841	0.993029	0.993339	0.995299	0.995098	0.993131	0.991737		0.998833		0.999162	0.998454	1.00019	1.00037		0.997222	0.999677	0.99806	0.995426	0.99851	1.00333		1.00086	1.00784	1.00758	1.00797		0.998191	1.00217	0.00079249			0.9955	1.0002	0.996943	0.996819
0.991109	0.985564	0.995868	0.994002	0.998563	0.995192	0.992557	0.984458	0.99139	0.990926		0.999454	1.00207	0.99842	0.998514	0.999934	0.998991	0.999356	1.00434	1.00007	1.00584		1.01722		1.00042	0.999807	0.994773	0.993977		0.981944	0.984736	0.993986	0.988465	0.991708	0.996731		0.99947	1.0024	1.00486	1.001		0.996517	1.00049	0.0011799			0.9955	0.994597	0.994425	0.995559
0.992388	0.993304	0.999753	0.994002	1.00485	0.992788	1.00592	1.0111	1.00012	1.00504		1.00089	0.997864	1.00119	1.00135	1.00132	0.996165	1.00071	1.0017	0.995905	1.0002		1.00251		0.999162	0.995748	0.993417	0.996532		1.00278	1.00511	0.996702	0.99821	1.00667	1.00597		1.00364	1.00512	1.00486	1.00518		1.00052	1.00451	0.000784397			0.9955	0.990394	0.991908	0.991779
0.993667	0.994594	1.00105	0.997743	0.998563	0.998798	0.992557	0.988455	0.993884	0.999395		1.00376	1.00067	1.00119	1.00135	1.00408	1.00182	1.00206	1.00698	1.00145	1.00584		1.00251		1.00168	0.995748	0.996128	0.995255		1.00139	1.00239	1.00621	0.996818	1.00259	1.00333		1.00225	0.999676	1.0035	1.00518		1.00007	1.00406	0.000719033			0.99928	1.0044	0.998202	0.995559
0.992388	0.989434	0.993278	0.991507	0.99982	0.99399	1.00592	0.999112	0.995131	0.999395		0.999454	0.997864	0.997037	0.998514	0.997172	0.996165	1.00206	0.999057	0.997292	1.00302		1.00864		1.00545	1.00387	1.00426	0.996532		1	0.995602	0.99806	1.00239	0.995789	0.999371		0.9953	0.998316	0.998057	0.995419		0.998419	1.0024	0.000710973			0.99928	1.0072	0.996943	0.99934
0.992388	0.992014	1.00105	0.997743	0.99982	0.992788	1.00057	0.999112	0.996378	0.997983		1.00949	1.00207	1.0081	1.00844	1.00684	1.00747	1.00477	1.01357	1.007	1.0129		0.997607		1.00293	0.999807	0.996128	0.999087		1.00833	1.00239	1.00349	0.99821	1.00531	1.00597		1.00225	1.00376	1.00486	1.001		1.00233	1.00633	0.000913218			0.990459	1.0002	0.990649	0.991779
0.992388	0.990724	0.993278	0.991507	0.997305	0.989183	0.996565	1.00311	0.996378	0.99516		0.993718	0.99366	0.992888	0.992841	0.991647	0.994752	0.995299	0.997738	0.991744	0.993148		1.00619		0.999162	0.999807	0.998838	0.995255		0.997222	1.00103	0.99806	1.00239	1.00259	1.00333		0.99947	1.00648	1.0035	1.00378		0.997147	1.00113	0.000792544			0.994239	0.994597	0.991908	0.987998
0.991109	0.990724	0.989393	0.995249	0.99982	0.998798	0.999237	1.00311	0.996378	0.997983		0.99802	0.995061	0.997037	0.994259	0.997172	0.997578	0.998004	1.00038	0.993131	0.99738		0.990254		1.00042	0.993042	0.992062	0.993977		1	1.00647	1.00621	1.00656	1.00259	1.00333		1.00225	1.0024	1.0035	0.998208		0.998031	1.00201	0.000791682			1.00054	0.998799	0.996943	0.993039
0.993667	0.999754	0.994573	0.99899	1.00234	0.991587	1.00859	0.996448	0.997625	1.00222		1.00519	1.00347	0.999802	1.00277	1.00408	1.00464	1.00341	1.00566	1.00145	1.00867		1.00986		1.00042	0.995748	0.990707	0.992699		0.998611	1.00103	1.00349	0.999602	0.99715	1.00729		0.98974	0.998316	0.999417	0.989843		0.999967	1.00396	0.000913464			0.99802	0.993196	0.993167	0.990518
0.992388	0.992014	0.990688	0.992754	0.997305	0.987981	1.00725	0.992451	0.99139	0.992337		0.993718	0.992258	0.995654	0.994259	0.993029	0.9891	0.995299	0.997738	0.994518	0.99738		1.01231		1.00042	1.00387	1.00426	0.999087		1.00278	1.00375	1.00349	1.00378	0.99987	1.00465		1.00364	1.00512	1.00758	1.00936		0.998385	1.00237	0.00107948			1.00054	0.995998	0.990649	0.994299
0.993667	0.997174	0.997163	0.996496	1.00234	0.995192	1.00458	1.0071	0.998872	1.00222		1.00232	1.00067	0.999802	0.999932	0.999934	0.997578	1.00071	1.0017	1.00007	0.998791		1.01109		0.996649	0.997101	1.0029	0.995255		1.00139	0.998318	1.00213	1.00378	1.00259	1.00465		1.01059	1.01192	1.00758	1.01075		1.00151	1.00551	0.000801112			1.00432	1.0044	0.999461	0.996819
0.994945	0.999754	0.994573	0.997743	0.99982	1	1.02462	1.0071	0.998872	1.00504		1.00376	1.00347	1.00257	1.00135	1.00132	0.998991	1.00071	1.00434	0.998679	1.00302		1.00496		0.997905	0.997101	0.996128	0.992699		0.994444	0.99696	0.996702	0.994033	0.995789	0.998051		1.00225	1.0024	1.00758	1.001		1.00053	1.00453	0.000954405			0.99928	0.997398	0.991908	0.993039
0.997503	0.997174	0.998458	0.997743	1.00234	1.00361	1.0126	0.996448	0.996378	1.00081		1.00089	1.00347	1.00119	1.00135	0.998553	0.998991	1.00071	0.996418	0.997292	1.0002		1.00374		0.997905	0.998454	0.998838	0.999087		1.00139	1.00239	1.00349	0.999602	0.99987	1.00333		0.99947	1.00376	0.999417	1.001		1.0004	1.00439	0.000526081			1.00306	1.003	0.995684	0.995559
0.997503	0.997174	0.991983	1.00273	0.99982	0.99399	1.00592	1.00178	1.00261	1.00363		0.999454	0.999266	1.00257	1.00277	0.998553	1.00182	1.00206	1.00038	1.00007	1.00726		1.01967		0.996649	0.998454	1.00155	0.995255		0.998611	1.00511	1.00213	1.00239	0.99851	0.999371		1.0092	1.00784	1.00894	1.00239		1.00164	1.00564	0.00085089			1.00306	1.003	0.998202	0.995559
0.994945	0.999754	0.999753	1.00148	0.99479	1.00601	1.00725	1.00311	1.00137	1.00363		1.00376	1.00067	0.999802	1.00135	1.0027	1.00182	1.00071	1.0017	1.00007	1.00726		1.00741		0.995392	0.991689	0.998838	0.996532		1.00139	1.00103	1.00213	0.996818	1.00123	0.996731		1.00364	1.00104	1.00622	0.996813		1.00082	1.00482	0.000634663			1.00054	0.993196	0.991908	0.995559
0.997503	1.00233	0.998458	1.00398	0.99982	1.0012	0.999237	1.00577	1.00137	1.00645		1.00662	1.00347	0.999802	1.00135	0.999934	1.00464	1.00341	1.00038	0.998679	1.00867		1.00251		0.997905	1.00116	1.0029	0.996532		0.988889	0.99696	0.99806	0.988465	0.988987	0.999371		0.99808	0.996956	0.998057	0.996813		0.99985	1.00384	0.00078136			1.00684	0.995998	0.998202	1.00186
0.998782	0.997174	0.993278	1.00024	0.99982	0.99399	1.00458	0.995115	0.995131	1.00081		0.996586	0.996463	0.997037	0.998514	0.999934	1.00182	0.999356	0.996418	0.998679	0.99738		1.00251		0.994135	0.999807	0.996128	1.00037		1.00278	1.00375	1.00621	1.00796	1.00531	1.01125		0.99113	0.991516	0.995338	0.994025		0.998952	1.00294	0.000780175			1.00306	0.998799	0.995684	0.995559
0.998782	0.997174	0.991983	0.99899	0.996047	0.995192	1.00057	0.989787	0.992637	1.00081		1.00089	1.00207	0.99842	1.00419	0.999934	0.998991	1.00071	0.999057	0.998679	1.00302		1.01109		1.00042	0.997101	1.00019	0.99781		1.00972	1.01054	1.00621	1.00935	1.00667	1.01653		0.9953	0.995596	0.998057	0.994025		1.00047	1.00447	0.000991715			1.00936	1.0058	0.999461	0.99808
1.00006	1.00491	0.997163	1.00273	0.997305	0.998798	1.00324	0.999112	1.00012	1.00786		0.999454	0.997864	0.99842	0.998514	0.998553	0.997578	1.00071	0.996418	0.998679	1.0002		1.00251		0.996649	0.995748	1.00155	0.99781		1.00139	1.00103	1.00621	0.999602	1.00395	1.00201		1.00086	0.996956	1.00214	0.995419		1.00004	1.00404	0.000496917			1.00432	1.0058	1.00324	1.00186
0.997503	1.00362	0.994573	1.00024	0.998563	0.992788	0.987214	0.996448	0.996378	1.00222		1.00089	0.999266	0.997037	0.998514	0.995791	0.998991	0.999356	0.995098	1.00284	0.998791		1.00496		0.992878	0.995748	0.996128	0.995255		0.998611	1.00239	0.99806	0.999602	0.99851	1.00333		1.00225	0.996956	0.999417	1.00239		0.99836	1.00235	0.000610977			1.00306	0.994597	0.995684	0.993039
1.00006	1.00491	0.998458	1.00148	0.998563	1.0012	1.00592	1.00577	0.997625	1.00928		1.00089	0.999266	0.99842	1.00277	0.999934	0.998991	0.999356	0.999057	1.00007	1.00584		1.00619		0.999162	1.00116	1.00019	1.00164		1.00833	1.00647	1.00757	1.00099	0.99987	1.00201		0.99947	1.0024	1.00214	1.00518		1.00202	1.00602	0.000543654			1.00684	1.0072	1.00575	1.00186
0.998782	0.998464	0.998458	1.00148	0.997305	0.990385	0.993893	0.993783	0.993884	1.00081		1.00376	0.999266	1.00257	1.00561	1.0027	1.00464	1.00477	0.999057	1.00284	1.00726		1.00374		0.996649	1.00387	1.00561	1.00037		1.00278	0.999677	1.00485	0.995426	0.99715	1.00069		1.00781	1.00104	1.00486	0.999602		1.00068	1.00467	0.000704262			1.00936	1.0044	1.00198	1.0006
1.00006	1.0062	0.993278	1.00148	0.998563	1.0012	0.995229	0.999112	0.992637	1.00081		1.00089	1.00067	1.00119	0.999932	0.999934	1.00464	1.00341	0.995098	0.995905	1.00161		1.00251		0.997905	1.00387	1.00697	1.00037		0.997222	0.995602	0.996702	0.995426	0.994429	1.00333		1.00086	1.00376	0.996698	0.995419		0.999512	1.0035	0.000622279			1.0081	1.0044	0.998202	1.00186
1.00262	1.00362	0.998458	1.00273	0.996047	1.0012	1.00592	0.99778	0.993884	1.00645		0.993718	0.995061	0.994271	0.997096	0.995791	0.997578	0.995299	0.993778	0.994518	0.99738		1.00251		0.997905	1.00387	1.00561	1.00548		0.990278	0.990169	0.993986	0.992641	0.990348	0.995411		1.00503	0.995596	0.998057	1.00239		0.998071	1.00205	0.000819453			1.00684	0.994597	0.994425	0.99934
1.0039	1.00362	1.00364	1.00273	0.996047	1.00601	1.00191	0.996448	0.996378	1.00222		0.999454	0.996463	0.99842	1.00135	0.999934	0.997578	1.00206	0.999057	1.00423	1.00443		0.991479		0.994135	0.986278	0.990707	0.993977		0.994444	0.994244	0.996702	0.992641	0.993069	0.995411		0.9953	0.998316	1.00214	0.998208		0.998084	1.00207	0.000778371			1.0081	1.0002	1.00198	1.00564
1.00134	1.00104	1.00105	1.00024	0.988502	1.0012	0.989885	0.996448	0.993884	0.999395		1.00376	1.00347	1.00119	1.00702	1.00546	1.00464	1.00747	1.00566	1.00007	1.01572		1.00496		0.996649	1.00116	1.00426	1.00548		1	0.995602	1.00078	0.994033	0.99715	1.00069		0.99669	0.998316	0.998057	0.998208		1.00056	1.00455	0.000875891			1.01062	1.0044	1.00072	1.00186
1.00262	1.00749	1.00105	1.00273	0.996047	1.00481	1.00458	1.0151	1.00261	1.00645		0.995152	0.999266	0.997037	0.997096	0.995791	0.997578	0.999356	0.995098	0.997292	0.995969		1.00864		0.995392	0.991689	0.997483	0.99781		1.00139	0.995602	0.99806	1.00099	0.99987	1.00465		0.99391	0.990155	0.995338	0.992631		0.999335	1.00332	0.000888241			1.01062	1.00861	1.00072	1.00438
0.998782	1.00104	1.00234	1.00024	0.991017	1	0.993893	1.00977	0.998872	0.999395		0.99802	0.996463	0.995654	0.997096	0.995791	0.998991	0.995299	0.997738	0.993131	1.0002		1.00741		0.997905	0.999807	1.00561	1.00037		0.998611	1.00103	1.00078	1.00378	1.00123	1.00597		0.99808	1.00104	1.0035	1.00378		0.99979	1.00378	0.000671107			1.0081	0.998799	0.998202	1.00312
1.00134	0.994594	0.997163	0.99899	0.991017	0.998798	0.995229	0.995115	1.00261	0.997983		0.999454	0.999266	0.995654	1.00277	0.995791	1.00323	1.00206	1.0017	1.00007	1.00443		1.00619		1.00293	0.999807	1.00155	1.00548		1.00694	0.999677	1.00349	0.99821	1.00259	1.00069		0.9953	0.991516	0.995338	0.998208		0.999577	1.00357	0.000664223			1.00558	0.998799	0.994425	0.99808
0.998782	0.997174	0.995868	0.995249	0.992275	1	0.997901	0.995115	0.995131	1.00363		0.996586	0.996463	0.99842	0.998514	0.997172	0.998991	0.998004	0.995098	0.994518	1.0002		1.00986		0.999162	0.998454	1.0029	0.993977		1	1.00239	0.995344	0.994033	0.99851	1.00861		1.00781	1.0024	1.0103	1.00797		0.999338	1.00333	0.00080715			1.00684	1.003	0.999461	1.00186
0.998782	0.997174	0.994573	0.997743	0.993532	1.00481	0.995229	1.00844	1.00012	1.00928		0.996586	0.995061	0.99842	0.999932	0.998553	0.997578	1.00071	0.995098	0.994518	1.00302		1.00128		1.00042	0.999807	1.0029	1.00292		1.00417	0.994244	0.996702	1.00099	0.99851	1.00465		1.00364	1.00104	1.0035	1.00657		1.00001	1.00401	0.000694507			1.0081	1.0044	0.999461	1.00438
1.0039	0.995884	1.00493	0.99899	0.991017	1	0.997901	1.00178	0.996378	1.01633		0.99802	0.996463	0.995654	0.997096	0.99441	0.998991	0.996651	0.992459	0.990357	0.994559		1.01354		1.00168	0.997101	1.00155	1.00037		0.994444	0.99696	1.00078	0.996818	0.995789	0.996731		1.00642	1.00512	1.00758	1.00797		0.99956	1.00355	0.000983126			1.00432	1.0044	0.994425	0.99808
0.996224	0.995884	0.994573	0.992754	0.987244	1.00361	0.987214	0.999112	0.995131	0.997983		0.992284	0.990857	0.994271	0.992841	0.99441	0.991926	0.995299	0.989819	0.991744	0.986094		1.00128		1.00042	1.00387	1.00426	0.996532		0.995833	0.99696	0.996702	0.996818	0.994429	0.996731		1.00225	1.0024	1.0035	0.999602		0.996024	1	0.000818933			1.00054	1.0044	0.994425	0.995559
0.997503	0.998464	0.995868	0.991507	0.988502	0.998798	0.991221	0.999112	1.00137	1.00786		0.999454	0.999266	1.00257	1.00419	1.00132	1.00182	1.00477	0.997738	1.00145	1.0002		1.00741		1.00042	1.00657	1.00426	0.99781		0.993056	0.988811	0.993986	0.991249	0.993069	0.994091		1.00503	1.00104	1.00486	1.00518		0.999137	1.00313	0.000904745			1.00306	0.998799	0.994425	0.996819
0.998782	0.985564	1.00234	0.99026	0.988502	0.996394	0.997901	0.999112	0.993884	1.00645		0.993718	0.995061	0.99842	0.998514	0.993029	0.997578	0.996651	0.993778	0.994518	0.998791		0.998833		1.00168	1.00116	1.00561	0.999087		0.997222	0.999677	1.00213	1.00239	0.99851	0.996731		0.9953	0.990155	0.996698	0.998208		0.997218	1.0012	0.000753325			1.00936	1.0072	1.00072	1.0069
0.993667	0.989434	0.999753	0.99026	0.983471	1	0.993893	0.996448	0.99139	0.996572		0.995152	0.997864	1.00119	1.00277	0.997172	0.996165	1.00206	0.999057	1.00007	1.00302		1.01354		0.997905	0.991689	0.998838	0.999087		0.994444	0.990169	0.993986	0.996818	0.993069	1.00069		1.00225	1.00104	1.00486	1.00657		0.997553	1.00153	0.000950205			1.00432	0.998799	0.996943	0.99934
0.997503	0.989434	0.993278	0.99026	0.982213	0.996394	0.993893	1.00311	0.987648	0.996572		1.00089	1.00067	1.00395	1.00419	1.00132	1.00747	1.00477	1.00302	1.00284	1.00726		1.01477		0.999162	1.00116	1.0029	1.00037		1.00694	1.00103	1.00892	1.00656	1.00123	1.00597		1.00503	1.00784	1.01166	1.01075		1.00146	1.00545	0.00118987			1.0018	1.0002	0.999461	0.994299
1.00006	0.988144	1.00234	0.991507	0.989759	0.992788	0.999237	1.00311	1.00012	1.00504		0.996586	0.999266	0.999802	1.00135	0.99441	0.993339	1.00071	0.997738	1.00007	1.00302		0.995156		0.999162	0.999807	1.00561	0.999087		1.00278	0.999677	1.00213	1.00517	1.00123	1.00465		1.00225	0.998316	1.00214	1.001		0.99933	1.00332	0.000728632			1.00558	1.0072	0.998202	1.00564
0.998782	0.992014	0.997163	0.987766	0.993532	0.997596	0.997901	0.993783	0.990143	1.00786		0.99802	0.997864	1.00257	1.00135	0.999934	0.994752	1.00206	1.00302	0.997292	1.00584		1.00741		1.00042	0.997101	1.00697	1.0042		1.00556	1.00375	1.00621	1.00656	1.00259	1.00861		0.99947	0.998316	0.999417	0.998208		1.00012	1.00411	0.000877022			1.00054	0.988993	0.993167	0.995559
0.997503	0.992014	0.997163	0.989013	0.988502	0.99399	1.00592	0.996448	0.995131	1.00363		1.00089	1.00487	1.00395	1.00419	0.998553	1.00323	1.00206	1.0017	1.00423	1.01008		1.00128		0.999162	0.998454	1.00155	0.996532		1.00139	1.00103	1.00213	0.99821	0.99851	0.996731		1.01059	1.01056	1.01166	1.00378		1.0007	1.0047	0.000938265			1.0018	1.003	0.999461	1.00186
1.00134	0.994594	1.00364	0.992754	0.992275	0.992788	1.0166	1.00311	0.995131	1.01069		0.999454	0.999266	1.00395	1.00135	0.998553	1.00323	1.00206	0.997738	0.995905	1.0002		0.995156		0.996649	1.00251	1.0029	0.993977		1.00417	0.999677	1.00349	1.00378	1.00259	0.999371		0.99669	0.999676	1.00214	0.994025		1.00004	1.00403	0.000858328			0.99928	1.0016	0.994425	1.0006
1.00006	0.989434	0.997163	0.987766	0.992275	0.989183	1.00725	1.00178	0.99139	1.00928		1.00089	1.00207	1.00119	1.00277	0.998553	1.0004	1.00206	1.0017	0.998679	1.00443		0.996382		1.00042	1.00251	1.0029	1.00292		0.994444	0.988811	0.995344	0.996818	0.993069	0.995411		0.99808	0.999676	1.00214	0.999602		0.998481	1.00247	0.000883182			1.00306	1.0044	0.996943	0.99934
0.998782	0.995884	1.00105	0.992754	0.992275	0.995192	1.01527	1.00044	0.998872	1.00645		0.996586	1.00067	0.997037	0.999932	0.995791	0.997578	0.998004	0.999057	0.994518	0.995969		1.00741		0.999162	0.990336	1.00019	0.993977		1.00139	0.999677	1.00349	1.00517	1.00123	1.00333		0.99252	0.992876	0.996698	0.998208		0.998794	1.00278	0.000837905			1.00054	0.990394	0.993167	1.0006
1.00262	0.994594	0.997163	0.994002	0.992275	0.99399	1.01927	1.00577	0.993884	1.00786		0.996586	0.997864	1.00119	0.998514	0.997172	0.993339	0.999356	1.00038	0.997292	0.99738		1.00864		0.997905	1.00522	1.00426	1.00164		1.00417	1.00647	1.01028	1.00935	1.00395	1.00861		0.99391	1.00376	1.00078	0.998208		1.00108	1.00507	0.00102515			1.00558	1.0016	1.00198	1.00564
1.00518	0.994594	0.998458	0.994002	0.99479	0.992788	1.0126	0.995115	0.997625	1.01069		1.00662	1.00347	1.00672	1.00561	1.00546	1.00747	1.00612	1.00698	1.00284	1.01149		1.01109		0.997905	0.995748	0.997483	1.00292		1.00139	0.99696	1.00078	0.999602	0.99987	0.998051		1.00086	1.00376	1.00758	0.998208		1.00202	1.00602	0.0009296			1.0081	1.0072	0.999461	1.00438
1.0039	0.993304	0.993278	0.992754	0.992275	0.990385	1.01527	0.999112	0.990143	1.00645		0.999454	1.00207	1.00119	0.999932	0.999934	0.996165	0.999356	1.00434	1.00145	1.00443		1.01844		1.00293	0.998454	1.00833	1.00292		0.998611	0.99696	0.99806	0.996818	0.995789	0.998051		0.99252	0.992876	1.00214	0.995419		0.999529	1.00352	0.00106282			1.0081	0.997398	0.996943	1.0006
1.00646	0.997174	0.995868	0.992754	0.998563	0.996394	1.00859	1.00311	1.00137	1.01492		1.00232	1.00347	1.00395	1.00277	1.00132	1.00323	1.00341	1.00434	1.00007	1.01008		0.995156		0.995392	0.990336	0.996128	0.999087		1.00972	1.00918	1.01028	1.00239	1.00803	1.00201		1.00642	1.00376	1.0103	1.00657		1.00271	1.00671	0.000955766			1.01188	1.00861	1.00072	1.0069
1.00901	1.00233	0.995868	0.996496	0.993532	0.995192	1.01927	1.00844	1.00261	1.01775		1.00232	1.00487	1.00257	1.00277	0.999934	0.998991	1.00612	1.00038	1.00423	1.01149		0.993931		0.999162	0.998454	1.00155	1.00548		0.995833	0.998318	1.00078	0.992641	0.993069	0.98881		1.00503	1.0092	1.00486	1.00378		1.00186	1.00586	0.00113189			1.0081	1.003	0.999461	1.00186
1.00262	0.990724	0.989393	0.989013	0.991017	0.989183	1.01927	1.00577	0.99139	1.00222		1.00232	1.00487	1.00395	1.00419	1.0027	1.00464	1.00477	1.00434	0.998679	1.01008		1.01109		0.995392	0.999807	1.00155	1.00164		0.997222	0.998318	1.00078	0.99821	0.99987	1.00069		1.00364	1.00104	1.00486	0.999602		1.00071	1.0047	0.00109554			1.00936	0.995998	0.999461	0.99934
1.00262	0.990724	0.998458	0.996496	0.996047	0.991587	1.00725	1.00044	0.998872	1.0121		0.999454	1.00207	1.00395	1.00277	1.00132	0.998991	1.00341	1.00434	1.00423	1.00867		1.01599		0.995392	0.991689	0.997483	0.995255		0.991667	0.991527	0.995344	0.996818	0.993069	0.99145		0.9953	0.996956	1.00078	0.994025		0.999044	1.00303	0.00102618			1.01062	1.00861	1.00324	0.99808
1.00134	0.997174	0.995868	0.995249	0.99479	0.990385	1.02328	0.999112	0.995131	1.01351		0.995152	0.99366	0.99842	0.994259	0.995791	0.993339	0.998004	0.999057	0.993131	0.994559		1.00619		0.995392	0.999807	1.00426	1.00292		0.993056	1.00239	0.999418	0.996818	0.99715	1.00201		0.99669	0.994236	1.00214	0.999602		0.998665	1.00265	0.00104937			1.00936	0.991795	0.995684	0.993039
1.00518	1.00233	0.997163	0.99899	0.99479	0.987981	1.02195	1.00844	0.998872	1.01351		1.00519	1.00908	1.00672	1.00702	1.00408	1.0004	1.01017	1.00962	1.007	1.00867		1.00128		0.994135	0.999807	1.00155	1.00292		1	1.00239	1.00621	0.996818	0.994429	1.00069		1.00364	1.0024	1.00894	1.00378		1.00332	1.00732	0.00106547			1.01188	1.01281	0.999461	0.99808
1.00262	0.999754	0.999753	1.00148	0.99479	0.995192	1.02328	1.01243	0.998872	1.01351		0.993718	0.997864	0.999802	0.998514	0.995791	0.998991	1.00071	1.0017	0.995905	1.00443		1.00864		0.992878	0.993042	1.00155	1.00292		0.991667	0.991527	1.00078	0.994033	0.988987	0.994091		1.00225	1.00376	1.00622	0.994025		0.999871	1.00386	0.00117964			1.00936	1.0016	1.00072	1.0006
1.00006	0.995884	0.991983	0.996496	0.99479	0.995192	1.00992	0.99778	0.992637	1.0121		1.00089	1.00347	1.00257	0.999932	0.998553	1.00182	1.00206	1.00302	1.00007	1.00584		1.00251		0.992878	0.988983	0.997483	1.00164		1.00556	1.00239	1.00892	1.00517	1.00123	0.996731		0.99808	0.998316	1.00486	0.996813		1.00019	1.00418	0.000870469			1.0144	1.00861	1.0045	0.996819
1.00262	1.0062	0.998458	1.00148	0.997305	1.0012	1.01794	0.996448	1.00012	1.01492		0.995152	0.997864	0.99842	0.997096	0.995791	0.994752	1.00071	0.996418	0.997292	1.00161		1.00741		0.999162	0.993042	1.00426	1.01186		1.00417	1.00783	1.00349	1.00239	0.99851	0.999371		1.0092	1.0024	1.01301	1.00657		1.00213	1.00613	0.00101659			1.01314	1.01141	1.00575	0.99934
1.0039	1.00491	1.00105	1.00148	0.998563	1	1.02328	1.0111	0.997625	1.01775		0.99802	0.999266	1.00257	0.999932	0.999934	0.997578	1.00477	1.0017	1.00007	1.00443		1.00986		0.994135	0.988983	1.00019	1.00164		1.00278	0.999677	1.00349	0.99821	0.993069	0.998051		0.9953	0.999676	1.00078	0.998208		1.00149	1.00548	0.00107391			1.01188	1.0002	1.00072	0.99808
0.98983	0.984274	0.998458	0.992754	0.997305	1.03726	1.0166	1.00444	0.986401	1.0121		0.992284	0.995061	0.997037	0.994259	0.99441	0.990513	0.999356	0.999057	0.993131	0.994559		0.996382		0.996649	0.994395	1.0029	1.00292		0.994444	0.995602	0.999418	0.992641	0.995789	0.996731		1.00642	1.00784	1.00758	1.00936		0.99909	1.00308	0.00163403			1.00684	0.997398	0.995684	0.991779
0.994945	0.995884	0.995868	0.995249	0.993532	0.985577	1.01927	1.0071	0.99139	1.01492		0.995152	0.997864	0.997037	0.998514	0.995791	0.994752	1.00206	0.999057	1.00007	0.998791		1.00374		0.995392	0.993042	1.00155	1.00548		0.995833	0.992885	1.00078	0.99821	0.993069	0.998051		0.99808	0.994236	1.00078	0.994025		0.998228	1.00221	0.00106297			1.00684	0.995998	0.996943	0.993039
0.994945	0.990724	0.990688	0.994002	0.993532	0.991587	1.0126	0.991119	0.99139	1.01351		0.996586	0.996463	0.999802	0.995677	0.99441	0.994752	0.999356	0.995098	0.998679	1.00302		0.998833		0.997905	0.994395	1.00155	1.00803		1.00278	1.00103	1.00757	1.00239	1.00259	1.00201		1.00225	1.00512	1.00758	1.001		0.999227	1.00322	0.00101806			1.0081	0.997398	0.994425	0.991779
0.997503	0.990724	0.998458	0.994002	0.997305	0.996394	1.02195	1.00844	0.988895	1.00363		1.00089	1.00067	1.00119	0.999932	0.999934	0.998991	1.00747	1.0017	0.998679	1.00726		0.992705		0.997905	0.997101	1.00561	1.00931		1.00139	1.00239	1.00485	0.992641	0.99851	0.994091		1.00086	1.00104	1.00486	0.999602		1.00048	1.00448	0.00103754			1.00306	0.994597	0.994425	0.993039
0.996224	0.994594	0.997163	0.994002	0.99479	0.991587	1.02996	0.996448	0.992637	1.01069		0.995152	0.99366	0.992888	0.992841	0.991647	0.994752	0.996651	0.997738	0.987583	0.99738		1.00251		1.00293	0.997101	1.00968	1.01059		0.997222	0.99696	1.00349	0.995426	0.99987	0.999371		1.00642	1.00648	1.01437	1.00378		0.99956	1.00355	0.00138459			1.00306	0.997398	0.996943	0.987998
0.996224	0.993304	0.989393	0.99026	0.99479	0.981971	1.02996	0.992451	0.99139	0.999395		0.99802	1.00067	1.00257	1.00277	0.995791	0.993339	1.00612	1.00434	1.00423	1.00867		0.991479		0.997905	0.990336	1.0029	1.00292		1.00833	1.00103	1.01164	1.00517	1.00123	1.00201		0.99391	1.00512	1.00894	1.00239		1.00003	1.00402	0.0014355			1.00684	1.0016	0.998202	0.994299
1.00518	1.0062	0.999753	0.997743	0.997305	0.998798	1.0313	1.00844	0.998872	1.01633		1.00232	1.00627	1.00257	1.00419	1.0027	1.00464	1.00612	1.00698	1.00145	1.01431		1.00128		0.997905	0.988983	1.00155	0.996532		0.994444	0.998318	0.999418	0.996818	0.993069	0.995411		1.0092	1.01464	1.01437	1.01633		1.00371	1.00771	0.00140078			1.00684	1.0016	0.995684	0.990518
1.00134	0.998464	0.997163	0.996496	0.993532	0.996394	1.0313	1.01243	0.996378	1.01633		0.996586	0.999266	1.00119	0.998514	0.999934	0.998991	1.00477	1.0017	1.00007	1.00302		0.996382		0.996649	0.993042	1.00697	0.995255		1.00556	1.00647	1.00621	1.00796	1.00259	0.999371		1.00086	0.999676	1.00486	0.999602		1.00187	1.00586	0.00122067			1.00432	1.0016	1.00198	0.989258
1.0039	0.997174	0.997163	0.991507	0.996047	0.992788	1.02996	1.00577	0.997625	1.0121		0.999454	0.999266	1.00257	0.999932	0.998553	1.00182	1.00341	1.00038	0.997292	1.0129		1.00496		0.999162	0.994395	1.00697	1.00803		0.997222	0.992885	0.999418	0.992641	0.994429	1.00069		1.00225	0.996956	1.00622	1.00378		1.00113	1.00513	0.0012261			1.00558	1.0002	0.995684	0.991779
1.00006	0.997174	0.997163	0.992754	0.99479	0.996394	1.02462	1.00577	0.995131	1.01069		0.995152	0.996463	0.997037	0.995677	0.99441	0.994752	0.999356	1.00038	0.994518	1.00161		0.993931		1.00168	0.997101	1.00561	1.00548		1.00139	1.00375	1.00621	0.999602	0.99987	0.999371		1.00364	1.00784	1.01301	1.00657		1.00083	1.00482	0.00111123			1.00936	0.998799	0.996943	0.993039
1.00518	1.00104	1.00105	0.989013	0.99479	0.995192	1.04466	0.99778	1.00012	1.01916		1.00376	1.00627	1.00533	1.00419	1.00684	1.00323	1.01017	1.0083	1.007	1.01431		1.00496		1.00293	0.994395	1.00697	1.00292		1	0.999677	1.00349	0.99821	0.99851	0.999371		1.00086	1.00104	1.00214	1.001		1.00382	1.00783	0.00152961			1.00306	0.997398	1.00072	0.987998
1.00006	1.00233	0.999753	0.995249	1.00108	1.0012	1.03263	1.0111	0.997625	1.01916		1.00376	1.00767	1.00257	1.00419	1.0027	1.00464	1.00477	1.0083	1.00423	1.01008		1.01109		1.00042	0.995748	1.0029	1.00037		1.00556	1.00511	1.013	1.00239	1.00667	1.00861		1.00225	1.00784	1.01166	1.00239		1.0054	1.00942	0.001165			1.00684	1.0072	1.00198	0.993039
1.00134	1.00104	1.00105	0.992754	0.993532	0.997596	1.03798	1.0151	0.998872	1.01916		0.999454	1.00767	1.00533	1.00561	1.00408	1.00182	1.00612	1.00566	1.00145	1.01149		1.00864		1.00042	0.997101	1.00833	1.0042		0.993056	1.00375	1.00757	1.00099	0.99987	0.998051		1.00086	1.00104	1.00758	0.996813		1.00387	1.00787	0.00139791			1.00558	0.990394	0.995684	0.985478
1.00006	0.997174	0.994573	0.989013	0.988502	0.99399	1.01794	1.00311	0.993884	1.00928		0.995152	0.999266	1.00257	0.999932	0.997172	0.997578	1.00341	1.00302	1.00007	1.00302		0.995156		1.00419	0.998454	1.01375	1.00931		1.00833	1.01326	1.013	1.01492	1.01075	1.00465		1.0092	1.0024	1.01301	1.00239		1.0029	1.0069	0.00127023			1.00936	1.0058	1.00324	0.993039
1.00006	0.999754	0.997163	0.989013	0.99479	0.987981	1.03263	1.00044	0.99139	1.01069		1.00806	1.00908	1.01087	1.00844	1.00822	1.00323	1.01153	1.01094	1.00978	1.01995		1.00986		1.00293	0.998454	1.01781	1.00675		1	0.998318	1.00349	0.99821	1.00123	0.999371		1.00086	0.996956	1.00486	0.994025		1.00392	1.00793	0.00151684			1.01566	1.0044	1.00324	0.991779
1.00006	0.997174	0.994573	0.992754	0.989759	0.990385	1.02061	1.0071	0.99139	1.0121		1.00089	1.00487	1.00672	1.00135	1.00408	1.00323	1.00882	1.0017	1.00145	1.00867		1.00864		0.999162	0.991689	1.00561	0.996532		1.00139	0.995602	1.00485	1.00239	1.00123	1.00333		1.00225	1.00104	1.00078	0.999602		1.00148	1.00548	0.0010927			1.01062	1.0072	1.00575	0.994299
1.00006	0.993304	0.995868	0.987766	0.991017	0.986779	1.03263	1.00577	0.992637	1.00786		1.00232	1.00627	1.00672	1.00277	1.00408	1.00182	1.00747	1.00434	1.00423	1.01149		1.00619		0.997905	0.998454	1.01104	1.00803		1.00278	1.00647	1.01164	1.00517	1.00395	1.00069		0.99947	0.996956	1.00894	1.00239		1.00301	1.00701	0.00137841			1.00936	0.998799	0.999461	0.986738
1.00773	1.00878	1.00493	0.997743	0.99982	0.998798	1.04065	1.02043	1.00137	1.02904		0.999454	1.00487	1.0081	1.00135	1.00546	1.00323	1.00882	1.00566	1.00284	1.00726		1.00619		0.995392	0.994395	1.00697	0.999087		1	0.999677	1.00078	0.999602	1.00123	1.00333		0.99947	0.998316	1.0103	1.001		1.00492	1.00893	0.00153471			1.01062	0.998799	0.999461	0.985478
1.00646	1.00491	1.00364	0.991507	0.997305	0.998798	1.03263	1.0071	0.988895	1.01916		0.999454	1.00487	1.00533	1.00277	1.00132	1.00323	1.00477	1.00302	1.00007	1.00584		0.990254		1.00168	1.00251	1.01375	1.00675		1.00139	1.00647	1.01028	1.00099	1.00259	0.999371		1.00642	1.00104	1.00894	1.00239		1.00388	1.00789	0.00129653			1.01188	0.998799	0.998202	0.989258
1.01157	1.01007	1.00493	0.995249	1.00234	0.991587	1.03263	1.00577	0.993884	1.02057		1.00232	1.00347	1.00672	1.00561	0.999934	1.00182	1.00612	1.00566	1.00423	1.00867		0.986577		0.999162	0.990336	1.00968	1.01442		1	0.999677	1.00621	0.995426	0.99715	1.00069		1.00086	0.999676	1.00758	0.999602		1.00343	1.00744	0.00143974			1.01188	1.0002	0.998202	0.987998
1.00646	0.999754	1.00105	0.994002	0.997305	0.99399	1.0313	1.01243	1.00012	1.01916		0.999454	0.999266	1.00395	1.00277	0.999934	0.998991	1.00477	1.0017	1.00007	1.00443		0.987803		0.992878	0.98763	0.997483	0.999087		1.00833	1.00103	1.01164	1.00099	1.00667	0.999371		1.00642	1.00648	1.01301	1.00936		1.00283	1.00683	0.00140973			1.01818	1.0072	1.00198	0.991779
1.00901	1.00878	1.00364	0.997743	1.00485	1	1.03531	1.01909	1.00137	1.0248		1.00519	1.00767	1.01363	1.00844	1.00684	1.00888	1.01288	1.00434	1.00839	1.01572		0.993931		0.997905	0.993042	1.00561	1.00931		1	0.995602	1.00349	0.992641	0.995789	1.00069		1.01059	1.00512	1.01301	1.01075		1.0064	1.01042	0.00150619			1.01188	1.0016	0.998202	0.987998
1.01157	1.00362	1.00234	0.995249	1.00485	1.00601	1.01927	1.01243	0.987648	1.02057		1.00519	1.01048	1.01501	1.00986	1.00408	1.01029	1.01423	1.00962	1.00839	1.01572		1.01722		1.00168	0.998454	1.00968	1.01059		1.00139	0.999677	0.999418	0.99821	0.99987	1.00201		1.00364	0.995596	1.0103	1.00797		1.00635	1.01036	0.00124356			1.01314	1.003	0.998202	0.996819
1.01285	1.01136	1.00752	0.99899	1.00485	1.0024	1.04065	1.01377	0.995131	1.02057		0.99802	1.00347	1.00533	1.00135	0.995791	1.00464	1.00477	0.997738	1.00145	1.00584		1.00128		0.997905	0.995748	1.00426	1.00931		0.998611	0.995602	1.00757	1.00099	1.00123	1.00201		1.00781	1.0024	1.01573	1.00936		1.00504	1.00905	0.00146298			1.0144	1.0072	0.998202	0.995559
1.01285	1.00104	1.00493	1.00148	1.00108	0.997596	1.03263	1.01776	0.99139	1.01069		1.00662	1.01048	1.01363	1.01128	1.0027	1.01312	1.01558	1.0083	1.00978	1.01572		1.00496		1.00293	1.00387	1.00561	1.01314		0.998611	0.99696	1.00892	0.999602	0.99851	1.00201		1.00086	1.0024	1.01166	1.01494		1.00696	1.01098	0.00132458			1.01062	0.998799	0.995684	0.991779
1.02052	1.00491	1.00364	1.00024	1.00485	1.0012	1.02595	1.0151	1.00137	1.0121		1.00232	1.00347	1.0081	1.00135	0.997172	1.0004	1.00747	1.00038	1.00561	1.00726		1.00619		1.00042	0.998454	1.00155	1.0042		1.00556	0.999677	1.00757	1.00099	1.00531	1.00333		1.00364	1.00376	1.01166	1.00797		1.00525	1.00926	0.00101197			1.01566	1.0002	0.999461	0.995559
1.0218	1.00749	1.01141	1.00523	1.01114	1.00601	1.04332	1.02043	1.01384	1.0361		1.00806	1.01048	1.01225	1.01128	1.00684	1.01029	1.01558	1.00962	1.00839	1.01854		1.00374		1.01173	1.00657	1.01239	1.01314		1	0.998318	1.00621	0.99821	0.99987	1.00201		1.00225	1.00104	1.00894	1.00657		1.01026	1.01429	0.00158953			1.0144	1.0002	0.999461	0.995559
1.0218	1.00749	1.01011	1.00273	1.00611	1.01082	1.04599	1.01377	0.998872	1.02339		1.00662	1.00908	1.01225	1.00986	1.0027	1.01453	1.01017	1.0017	1.007	1.01431		1.00128		1.00796	0.998454	1.00155	1.00292		1.00556	1.00511	1.01164	1.00796	1.00259	0.998051		1.00781	0.996956	1.00758	1.00657		1.00832	1.01235	0.00150407			1.0207	1.01001	1.00072	0.99808
1.02564	1.01652	1.01918	1.00523	1.00737	1.01082	1.02996	1.02975	1.00885	1.0248		1.00376	1.00908	1.01225	1.00986	1.0027	1.00464	1.01288	1.00566	1.00423	1.01713		1.00374		1.01047	1.00792	1.01104	1.01442		1.00972	1.00375	1.01164	1.00935	1.00667	1.00597		0.99947	1.00104	1.01166	1.00239		1.01056	1.01459	0.00130416			1.01944	1.0058	1.00198	1.00186
1.02308	1.01523	1.01141	1.00148	1.00988	1.01563	1.02462	1.01643	1.00511	1.02904		1.00089	1.00067	1.00533	1.00277	0.997172	1.00464	1.00747	1.00038	1.00284	1.00161		0.998833		1.01299	1.00522	1.00697	1.01059		1.00278	0.994244	1.00892	1.00656	1.00123	1.00069		0.99391	1.0024	1.00214	1.00518		1.00652	1.01054	0.00136766			1.01566	1.003	0.999461	0.995559
1.02564	1.01265	1.014	1.00523	1.0124	1.01683	1.04599	1.01909	1.00386	1.02339		1.00662	1.01048	1.01087	1.00844	1.00546	1.01171	1.01288	1.00698	1.00284	1.0129		1.00741		1.01173	1.00522	1.00833	1.00675		1.00694	1.00103	1.01435	1.00796	1.00531	0.999371		1.00225	1.00104	1.00894	1.00239		1.01021	1.01424	0.00146241			1.0207	1.0002	0.996943	0.996819
1.02564	1.01007	1.01141	1.00273	1.01114	1.01683	1.03664	1.01377	1.00511	1.02339		1.00232	1.00767	1.00948	1.00702	0.998553	1.00606	1.01288	1.00434	1.00561	1.01854		0.995156		1.01676	1.01063	1.00426	1.0157		1	1.00103	1.01028	1.01352	1.00803	1.00729		1.00503	1.00648	1.01573	1.01354		1.01008	1.01411	0.00137362			1.0207	1.0072	1.00072	1.0006
1.02947	1.01394	1.01659	1.00897	1.01365	1.01803	1.04065	1.02709	1.00635	1.02904		1.00949	1.01328	1.0164	1.01412	1.00822	1.01312	1.01558	1.01357	1.01255	1.02277		1.01477		1.0155	1.00792	1.00833	1.01186		1.00278	1.00239	1.01028	1.00656	1.00531	1.00333		1.00364	1.0024	1.00758	1.00936		1.013	1.01704	0.00143825			1.02196	1.01001	0.998202	0.996819
1.0282	1.01007	1.02047	1.00897	1.01365	1.01202	1.0313	1.03108	1.0076	1.0248		1.00806	1.01328	1.01501	1.01128	1.00408	1.00888	1.01829	1.01225	1.01394	1.02277		1.00496		1.01676	1.00522	1.01104	1.00675		1.00139	0.999677	1.00757	1.00517	1.00259	1.00729		0.9953	0.998316	1.00758	1.00518		1.01117	1.0152	0.00148501			1.01944	1.003	0.999461	0.99808
1.03587	1.0191	1.02306	1.01645	1.01868	1.01322	1.03531	1.02709	1.0076	1.02198		1.00519	1.01048	1.01501	1.01128	1.0027	1.00747	1.01694	1.01225	1.00839	1.01995		1.01109		1.02053	1.01198	1.01104	1.00803		1.00694	0.995602	1.00621	1.00517	0.99851	1.00465		1.00086	1.00376	1.01437	1.00936		1.01246	1.0165	0.00155094			1.02196	1.0072	0.999461	1.0006
1.03075	1.01265	1.01659	1.01021	1.01114	1.01683	1.03263	1.0151	1.00012	1.0248		1.00232	1.00487	1.01225	1.00702	0.998553	1.01171	1.01153	1.00566	1.007	1.01572		1.00128		1.0243	1.01334	1.02052	1.00931		0.998611	0.999677	1.01028	1.00099	1.00395	1.00333		1.0092	1.00512	1.01166	1.01075		1.01057	1.0146	0.00144886			1.02448	1.00861	1.00198	0.99934
1.03203	1.01265	1.01918	1.01271	1.01491	1.01923	1.03263	1.02709	0.995131	1.02621		1.00662	1.00908	1.01087	1.01128	1.00408	1.01029	1.01423	1.01225	1.00978	1.01431		1.01477		1.02053	0.999807	1.01104	1.00803		0.993056	1.00103	1.00078	1.00378	1.00123	1.00729		1.00086	1.0024	1.01573	1.00518		1.01086	1.01489	0.00160425			1.02322	1.0058	0.998202	0.994299
1.03587	1.02039	1.01918	1.01396	1.01743	1.01683	1.03397	1.02309	1.01384	1.0248		1.01093	1.01608	1.0164	1.01837	1.00408	1.01595	1.02235	1.01621	1.01671	1.02136		0.996382		1.02556	1.01063	1.01375	1.00675		1.00139	0.999677	1.00757	1.00099	1.00803	1.00069		0.99669	1.00648	1.01301	1.01494		1.01372	1.01777	0.00161182			1.02826	1.01141	1.00575	1.00564
1.03843	1.02555	1.02954	1.02019	1.0212	1.02404	1.05134	1.03242	1.01882	1.02904		1.00949	1.01328	1.01225	1.01412	1.00132	1.01029	1.01423	1.01621	1.01255	1.02277		1.00619		1.02178	1.00251	1.00697	1.00292		1.00417	1.00511	1.01435	1.01213	1.00667	1.00861		1.00503	1.00784	1.01709	1.00518		1.01553	1.01959	0.00188741			1.027	1.0072	1.00072	1.00186
1.03587	1.0191	1.01918	1.01645	1.01743	1.01563	1.0313	1.02975	1.00885	1.02763		1.01093	1.01468	1.0164	1.01412	1.00546	1.00888	1.01829	1.01621	1.01116	1.02136		1.00006		1.02178	1.00251	1.00833	1.00675		1.00278	1.00103	1.00621	1.00796	1.00531	0.999371		1.00781	1.00512	1.01301	1.00936		1.01303	1.01707	0.00152587			1.02448	1.0044	1.00072	1.0006
1.03459	1.01136	1.02047	1.0152	1.01365	1.01683	1.03531	1.02309	1.01633	1.02904		1.01236	1.01608	1.01778	1.01412	1.00546	1.01312	1.01829	1.01885	1.01394	1.01854		1.01354		1.02556	1.00928	1.00968	1.01059		0.994444	0.99696	1.00621	1.00378	0.99715	1.00201		1.00086	1.0024	1.00894	1.00657		1.01292	1.01697	0.00164182			1.02196	0.994597	0.996943	0.99808
1.03587	1.01781	1.02306	1.0177	1.01994	1.02163	1.05	1.03375	1.01508	1.02621		1.00232	1.01048	1.0081	1.00419	0.997172	1.00464	1.01288	1.00962	1.00284	1.01149		1.00741		1.02304	1.00116	1.01375	1.01314		1	1.00239	1.013	1.00796	0.99851	0.999371		0.99947	1.00648	1.00758	1.00518		1.01209	1.01613	0.00198586			1.02574	1.0072	1.00072	1.0006
1.03843	1.0191	1.02177	1.0177	1.01617	1.02043	1.04065	1.03508	1.01384	1.03468		1.01093	1.01749	1.01778	1.01128	1.00408	1.01312	1.01829	1.01621	1.00978	1.01431		1.01231		1.02556	1.01198	1.02052	1.00803		1.00833	1.00375	1.01028	1.00935	1.00395	1.00333		1.00364	1.0024	1.01166	1.00657		1.01522	1.01927	0.00168167			1.02196	1.0016	0.996943	1.0006
1.03715	1.01394	1.02306	1.01645	1.01365	1.02284	1.04466	1.02709	1.00386	1.02198		1.01093	1.02029	1.01778	1.0127	1.00408	1.01736	1.0237	1.02149	1.01394	1.02136		0.989028		1.0243	1.01469	1.00833	1.00292		1	1.00103	1.01435	1.00378	1.00395	0.995411		0.99808	0.998316	1.0035	0.999602		1.01273	1.01677	0.00203331			1.02448	1.0058	0.999461	0.99934
1.03715	1.02039	1.02436	1.01895	1.01994	1.02404	1.05267	1.02975	1.02132	1.02904		1.00519	1.01468	1.0164	1.00844	1.00132	1.00747	1.01558	1.01753	1.01394	1.01995		1.00374		1.02681	1.01198	1.01375	1.00803		0.995833	1.00511	1.01164	1.01352	1.00395	1.00729		1.00642	1.00512	1.0103	1.00657		1.01509	1.01914	0.00189433			1.01944	1.0002	1.00072	0.99934
1.04098	1.01781	1.02047	1.02019	1.01743	1.02043	1.04198	1.02709	1.01758	1.02904		1.01093	1.02449	1.01916	1.01553	1.00408	1.01595	1.01964	1.01885	1.01255	1.01854		0.997607		1.02304	0.999807	1.01104	1.00675		1.00417	1.00647	1.01571	1.00378	1.00803	1.00993		1.00503	1.00376	1.01301	1.01494		1.01531	1.01936	0.00170314			1.01944	1.0044	0.996943	1.00186
1.03971	1.02168	1.02695	1.01895	1.01994	1.02764	1.05267	1.03375	1.01508	1.03186		1.00949	1.01749	1.0164	1.01128	1.00684	1.01029	1.01694	1.02017	1.01255	1.02277		1.02089		1.02178	1.00792	1.01375	1.00675		1.00694	1.00375	1.01164	1.00796	1.00667	1.00597		1.00781	1.01192	1.01845	1.01494		1.01713	1.02119	0.00178892			1.0207	1.0044	0.996943	1.00312
1.03715	1.01136	1.01918	1.0177	1.02246	1.02163	1.04198	1.02176	1.01134	1.0248		1.00519	1.01188	1.01087	1.00844	0.998553	1.00888	1.01288	1.01225	1.01116	1.01572		1.00986		1.02556	1.01063	1.01917	1.00931		1	1.00103	1.00757	1.00517	1.00667	1.00069		1.0092	1.01056	1.0103	1.00797		1.01311	1.01715	0.00160499			1.01818	1.0016	0.995684	0.996819
1.04098	1.02813	1.02436	1.02269	1.02246	1.02764	1.05401	1.02975	1.00885	1.02904		1.01379	1.02449	1.02193	1.01837	1.00408	1.01877	1.01964	1.02413	1.0181	1.02701		1.00496		1.02053	1.00792	1.01375	1.00931		0.998611	1.00511	1.00621	1.00378	1.00259	1.00333		1.00503	0.999676	1.00894	1.00239		1.0163	1.02035	0.00210511			1.01566	1.0016	0.995684	1.00564
1.03971	1.01781	1.02565	1.01645	1.0212	1.02644	1.04198	1.02176	1.0101	1.02621		1.01093	1.02169	1.01778	1.01412	1.0027	1.01453	1.01964	1.02413	1.01532	1.02136		0.998833		1.02304	1.01063	1.01375	1.0042		1.00278	1.00103	1.01028	1.00517	1.00531	1.00333		1.00781	1.00512	1.00758	1.00657		1.01471	1.01876	0.00174491			1.01818	1.0058	1.00072	1.00438
1.03971	1.01781	1.02177	1.02144	1.01868	1.02043	1.04733	1.03774	1.01259	1.03045		1.00949	1.01749	1.01778	1.01128	1.00408	1.01029	1.01829	1.02017	1.01116	1.01713		1.01354		1.02807	1.01469	1.01104	1.0042		0.997222	0.99696	1.00213	0.99821	0.99851	1.00201		1.00225	1.0092	1.00894	1.00378		1.01417	1.01822	0.00204599			1.0207	1.01561	1.00575	1.00816
1.04226	1.02297	1.02436	1.02144	1.0212	1.03005	1.05802	1.02442	1.00885	1.02057		1.01236	1.02449	1.02055	1.01695	1.00822	1.01595	1.0237	1.02545	1.01394	1.02559		1.00006		1.02556	1.00657	1.01239	1.01059		1.00556	1.00375	1.00892	1.00517	1.00667	1.00333		1.00225	1.00512	1.01166	1.01215		1.0166	1.02066	0.00202131			1.01314	0.998799	1.00072	0.996819
1.04098	1.0191	1.02047	1.0177	1.02372	1.02764	1.05134	1.03908	1.01882	1.02904		1.01236	1.02449	1.01916	1.01837	1.01098	1.00747	1.01964	1.02149	1.0181	1.02277		0.992705		1.02933	1.01334	1.02052	1.0157		1.00417	1.00239	1.01164	1.01352	1.00939	1.00861		1.00225	1.00376	1.00894	1.01354		1.0175	1.02156	0.00196953			1.01692	1.0002	0.999461	1.00312
1.04098	1.01652	1.02436	1.02019	1.02372	1.02404	1.04866	1.02442	1.01259	1.0248		1.00662	1.01608	1.01363	1.01128	1.00684	1.00747	1.01558	1.01885	1.01116	1.01008		1.00864		1.02933	1.02281	1.01781	1.01442		1.00694	1.01054	1.01707	1.01352	1.01347	1.00729		1.0092	1.01192	1.01709	1.01075		1.01682	1.02088	0.00157598			1.01944	1.01001	1.00324	1.0006
1.04482	1.01781	1.02565	1.02019	1.02372	1.02404	1.03263	1.03508	1.01633	1.02904		1.01809	1.0301	1.02608	1.02263	1.01236	1.01877	1.0264	1.02809	1.02226	1.02559		1.01354		1.0243	1.00522	1.01375	1.00803		1.00833	1.00918	1.00892	1.00656	1.00803	1.00465		1.00642	1.00784	1.01301	1.01075		1.01852	1.02259	0.00166615			1.02196	1.01281	1.00701	1.00564
1.04098	1.01781	1.02954	1.02019	1.02246	1.02404	1.04332	1.02043	1.0076	1.02904		1.00662	1.01608	1.01501	1.01128	1.00408	1.01171	1.01423	1.02017	1.01116	1.01995		1.00864		1.02807	1.01198	1.01239	1.01059		1.00417	0.998318	1.00757	1.00099	1.00667	0.998051		1.00364	1.00648	1.00894	1.00378		1.01417	1.01822	0.00183673			1.01692	0.995998	0.998202	1.0006
1.04354	1.01781	1.02824	1.02144	1.02246	1.01803	1.05	1.02176	1.00885	1.02621		1.01236	1.02029	1.01778	1.01553	1.00546	1.01171	1.02099	1.02017	1.01255	1.01713		1.00741		1.03058	1.01198	1.0151	1.01697		1.00694	1.00375	1.00621	1.00517	1.00667	1.00597		1.01198	1.01328	1.01437	1.01633		1.01672	1.02077	0.00171433			1.0207	1.0072	1.00575	1.00312
1.0461	1.01652	1.03213	1.02892	1.02749	1.03365	1.05668	1.03641	1.02257	1.03045		1.01093	1.01889	1.02055	1.01695	1.00822	1.01312	1.02099	1.02149	1.0181	1.02418		1.01354		1.02807	1.00792	1.01646	1.00931		1.00139	1.00783	1.00757	1.00239	1.00531	1.00465		1.00642	1.01464	1.01845	1.01633		1.01899	1.02306	0.00208638			1.02322	1.01001	1.0045	1.00438
1.04226	1.01265	1.02306	1.01895	1.02246	1.02404	1.03931	1.02442	1.01259	1.02339		1.01093	1.02169	1.01916	1.02121	1.0096	1.01877	1.01964	1.02545	1.01255	1.01995		0.997607		1.02807	1.01334	1.01917	1.01314		1.00139	1.00375	1.01028	1.01074	1.00395	1.00333		1.01337	1.01464	1.02117	1.01773		1.01696	1.02102	0.00160494			1.02196	1.00861	1.00701	1.0069
1.04226	1.01394	1.02436	1.02019	1.0212	1.02163	1.04198	1.02176	1.0101	1.03045		1.01236	1.02169	1.02055	1.01553	1.0096	1.01736	1.01964	1.02413	1.0181	1.02136		1.01477		1.03184	1.01469	1.02052	1.01825		1.00139	1.00239	1.00757	1.01213	1.00667	1.00069		1.00642	1.01464	1.01845	1.01215		1.01745	1.02151	0.00162455			1.01692	0.998799	0.996943	0.99934
1.04354	1.0191	1.02824	1.02144	1.02372	1.03005	1.03664	1.01909	1.01758	1.02904		1.01809	1.0273	1.02608	1.02263	1.01651	1.0216	1.02775	1.02809	1.02503	1.02418		1.01354		1.03435	1.01198	1.01646	1.01953		1.00833	1.01054	1.01571	1.00935	1.01075	1.00333		1.00225	1.00784	1.01166	1.00518		1.01961	1.02368	0.00163513			1.01944	1.01141	1.00575	0.996819
1.04866	1.02297	1.03472	1.02518	1.02875	1.02524	1.05668	1.03508	1.01134	1.03468		1.00949	1.01889	1.01916	1.01412	1.01236	1.01171	1.02235	1.02149	1.0181	1.01995		1.02825		1.0331	1.0201	1.01917	1.01314		1.00556	1.00647	1.01164	1.00935	1.00667	1.00201		1.00225	1.01056	1.01437	1.00936		1.01951	1.02358	0.00209654			1.02322	1.01561	1.00575	1.00816
1.04738	1.02039	1.02565	1.02269	1.02623	1.02524	1.04599	1.02309	1.02007	1.02763		1.01379	1.02029	1.02193	1.01979	1.0096	1.01595	1.02099	1.02413	1.01394	1.02136		1.01477		1.0331	1.01604	1.02594	1.00931		1.00278	1.00511	1.00757	1.00239	1.00395	1.00201		1.01059	1.00648	1.01437	1.00797		1.01796	1.02202	0.00184538			1.0207	1.01141	1.00324	1.00186
1.0461	1.02168	1.03213	1.02518	1.02372	1.03125	1.04332	1.02709	1.01882	1.03468		1.00519	1.01608	1.0164	1.0127	1.00684	1.01029	1.01558	1.01753	1.00839	1.0129		1.02089		1.03058	1.00928	1.01646	1.00803		1.01111	1.0119	1.013	1.01492	1.01075	1.00597		1.00225	1.0024	1.0103	1.01215		1.01731	1.02137	0.00183376			1.0207	1.0072	1.00324	1.00186
1.04866	1.02426	1.03213	1.02768	1.02749	1.03245	1.04466	1.02709	1.01758	1.02621		1.01379	1.02029	1.02055	1.01695	1.01375	1.01736	1.02235	1.02545	1.0181	1.02559		1.01844		1.02933	1.01334	1.01917	1.01825		1.00556	1.01326	1.01707	1.01492	1.01211	1.00333		1.00781	1.01328	1.02253	1.00936		1.02058	1.02465	0.00163767			1.0144	0.994597	0.999461	0.995559
1.0461	1.02813	1.02954	1.03017	1.02623	1.02043	1.04466	1.02842	1.01882	1.03045		1.01523	1.02449	1.02469	1.02121	1.01789	1.02442	1.0264	1.03205	1.02226	1.02559		0.992705		1.02933	1.00928	1.01781	1.01314		1.0125	1.01326	1.01979	1.01631	1.01756	1.01785		1.00642	1.00376	1.01166	1.01215		1.02088	1.02495	0.00177769			1.01566	1.0044	1.00324	1.00186
1.0461	1.02942	1.02954	1.02768	1.03126	1.02764	1.04866	1.02842	1.02132	1.03468		1.00519	1.01048	1.01363	1.00844	1.0027	1.01029	1.01288	1.01753	1.00978	1.00867		1.00986		1.02933	1.01198	1.0151	1.01697		1.00556	1.01326	1.01707	1.01074	1.01211	1.00861		0.99808	1.00512	1.0103	1.00518		1.01696	1.02102	0.00202968			1.01944	1.01561	1.00701	1.00564
1.04738	1.02813	1.03083	1.02643	1.03	1.02524	1.04332	1.03508	1.02007	1.02904		1.01523	1.02449	1.02193	1.02121	1.01651	1.02019	1.02775	1.02941	1.01948	1.02701		1.01109		1.03435	1.01469	1.01646	1.01442		1.00139	1.00647	1.01028	1.00378	1.00531	1.01125		1.00781	1.01192	1.02117	1.00936		1.02053	1.0246	0.00184908			1.01944	1.00861	1.00953	1.00564
1.05121	1.02942	1.03213	1.02643	1.03378	1.02885	1.05401	1.03774	1.01882	1.04174		1.00376	1.01328	1.01501	1.00844	0.999934	1.00606	1.01288	1.01621	1.007	1.01431		1.00619		1.0331	1.01604	1.02188	1.01825		1.00139	1.00918	1.013	1.00796	1.00939	1.01125		1.01476	1.01192	1.02117	1.00936		1.01874	1.02281	0.00227866			1.01566	1.0058	1.00198	1.00564
1.04994	1.02555	1.03472	1.03266	1.03378	1.03005	1.04733	1.04174	1.02257	1.04033		1.01379	1.02309	1.02193	1.01695	1.0096	1.01736	1.02235	1.02413	1.01671	1.02136		1.03315		1.0331	1.00792	1.01646	1.01059		1.00972	1.00511	1.013	1.00656	1.01347	1.01125		0.99947	0.994236	1.00758	0.999602		1.0202	1.02428	0.00231316			1.0207	1.0072	1.00575	1.00186
1.04866	1.02684	1.03213	1.03266	1.03252	1.03125	1.05267	1.03774	1.02132	1.03892		1.00806	1.02169	1.02193	1.01695	1.0096	1.01453	1.02235	1.02677	1.0181	1.02559		1.01599		1.02933	1.01063	1.01917	1.01186		1.00139	1.00103	1.00892	1.01074	1.00939	1.00861		1.00503	1.01056	1.01709	1.01354		1.02039	1.02446	0.00212154			1.01944	1.0044	1.0045	1.00186
1.04482	1.02813	1.02824	1.02518	1.02623	1.02644	1.03263	1.01909	1.01882	1.03045		1.01379	1.0273	1.02746	1.02121	1.01651	1.01877	1.02775	1.02677	1.02226	1.03124		1.01231		1.03687	1.01604	1.02323	1.01697		1.00694	1.0119	1.02114	1.00796	1.01483	1.00597		1.01337	1.01056	1.01573	1.01075		1.02108	1.02515	0.00150884			1.01566	1.01001	1.00324	1.00438
1.05377	1.03329	1.03731	1.03391	1.03503	1.02885	1.05534	1.03375	1.02506	1.04033		1.00806	1.01889	1.01778	1.01412	1.00408	1.01453	1.01694	1.02281	1.01116	1.01572		1.00619		1.02933	1.00792	1.01781	1.01442		1.00556	1.00239	1.01028	1.01074	1.00803	1.00597		1.00503	1.00512	1.01166	1.00518		1.01904	1.02311	0.00238577			1.0144	1.0002	0.998202	1.00564
1.05121	1.02813	1.03213	1.02892	1.03252	1.03125	1.05134	1.03375	1.02007	1.03327		1.01093	1.02169	1.02055	1.01553	1.0096	1.01312	1.01964	1.02545	1.01255	1.01713		1.00741		1.03561	1.01198	1.01917	1.0157		0.997222	1.00375	1.00892	1.00378	1.00667	1.00597		0.99947	1.00648	1.0103	1.00518		1.01847	1.02253	0.00226722			1.01818	1.003	1.00575	1.00564
1.04866	1.02684	1.02695	1.02518	1.02749	1.02764	1.04599	1.01776	1.01508	1.02198		1.01093	1.02169	1.01778	1.01553	1.01098	1.01312	1.02099	1.02413	1.01394	1.01854		1.01844		1.0331	1.02145	1.03001	1.01697		1.00694	1.01054	1.01979	1.00796	1.01483	1.01125		1.00086	1.00376	1.01166	1.00518		1.01897	1.02304	0.00177235			1.0144	1.0044	1.00324	1.0069
1.04866	1.0191	1.03083	1.02892	1.03	1.02885	1.04065	1.03375	1.01758	1.03892		1.00806	1.01749	1.01778	1.0127	1.0096	1.01029	1.01694	1.02413	1.01532	1.01572		1.01354		1.03561	1.01739	1.02052	1.0157		1.01389	1.01054	1.01979	1.00796	1.01619	1.01125		1.0092	1.01328	1.01301	1.00936		1.01979	1.02386	0.00175106			1.01944	1.01281	1.00701	1.01446
1.05121	1.02813	1.03083	1.03142	1.03378	1.03365	1.05267	1.04174	1.01758	1.03045		1.01379	1.02309	1.02608	1.02121	1.01375	1.01736	1.0264	1.02809	1.01948	1.02842		1.01967		1.03687	1.02281	1.02459	1.0157		0.998611	0.992885	1.00621	0.99821	1.00395	1.00333		1.00364	1.01464	1.01709	1.01354		1.02117	1.02524	0.0023646			1.02322	1.01841	1.00701	1.01572
1.04994	1.02297	1.03213	1.02768	1.03	1.03125	1.05267	1.03774	1.01882	1.02904		1.01236	1.02169	1.01916	1.01837	1.00822	1.01736	1.02099	1.02413	1.01394	1.01995		1.00496		1.03687	1.01604	1.02865	1.02208		1.00417	1.00918	1.01571	1.01213	1.01075	1.00333		1.00642	1.01192	1.01437	1.00936		1.02041	1.02448	0.00202374			1.02448	1.01001	1.00324	1.00942
1.05377	1.02942	1.0399	1.03142	1.03378	1.03245	1.05935	1.04174	1.02506	1.03468		1.00949	1.02169	1.02193	1.01553	1.01098	1.01453	1.01964	1.02545	1.01394	1.02277		1.00496		1.03058	1.00928	1.01104	1.01186		1.0125	1.00918	1.01435	1.00935	1.01211	1.00597		1.00503	1.01192	1.01301	1.00797		1.02076	1.02484	0.00230552			1.02322	1.01001	1.00575	1.00942
1.05121	1.02426	1.02954	1.02393	1.03126	1.03125	1.04599	1.02575	1.01758	1.02339		1.01379	1.02449	1.02469	1.02121	1.01651	1.01877	1.02505	1.02941	1.02226	1.02559		1.00374		1.03435	1.01739	1.0273	1.01953		1.00417	1.00375	1.01028	1.00378	1.01075	1.00201		1.00503	1.00784	1.01301	1.00797		1.01991	1.02398	0.00198787			1.02448	1.01421	1.01205	1.01572
1.04994	1.02813	1.03731	1.02892	1.03126	1.02764	1.04198	1.02842	1.01758	1.03045		1.01379	1.02309	1.02331	1.01837	1.01375	1.02584	1.02099	1.02809	1.01671	1.02559		1.0258		1.03812	1.0201	1.02323	1.02081		0.998611	1.00511	1.00892	1.00378	1.00803	1.00201		1.00781	1.01736	1.01709	1.01494		1.02123	1.0253	0.00194062			1.01818	1.0044	1.00575	1.0069
1.04738	1.02813	1.03083	1.02768	1.03378	1.03486	1.04599	1.03375	1.01882	1.02621		1.00519	1.01749	1.01363	1.00986	1.00546	1.00323	1.01558	1.02149	1.007	1.01572		1.01477		1.03687	1.01334	1.03136	1.02464		1	1.00239	1.01028	1.00378	1.00939	1.00201		0.99808	1.01328	1.01166	1.00657		1.01773	1.02179	0.00224236			1.02322	1.01701	1.01205	1.01824
1.05121	1.02555	1.03213	1.03266	1.03378	1.02644	1.04198	1.03108	1.01384	1.0361		1.00949	1.02449	1.02469	1.01695	1.01098	1.01736	1.0237	1.02809	1.0181	1.02277		1.01844		1.03687	1.02145	1.03136	1.02464		1.00833	1.0119	1.01164	1.00796	1.01211	1.00861		0.99947	1.0024	1.01437	1.00378		1.02099	1.02507	0.00201415			1.0207	1.0044	1.00575	1.01068
1.05633	1.02813	1.03601	1.03516	1.03503	1.02885	1.05134	1.0444	1.02007	1.03892		1.01666	1.02589	1.02469	1.01979	1.01236	1.02019	1.0237	1.02941	1.02087	1.03265		1.00864		1.03687	1.01604	1.02594	1.02336		1.00278	1.01326	1.01571	1.01213	1.01347	1.00333		1.00503	1.01328	1.01573	1.01215		1.02338	1.02746	0.0021828			1.01818	1.01561	1.00953	1.00942
1.05377	1.032	1.03472	1.03266	1.03503	1.02764	1.03931	1.03641	1.02506	1.03751		1.01236	1.02169	1.02055	1.01695	1.01513	1.0216	1.01964	1.02677	1.02226	1.02277		1.00986		1.03561	1.01739	1.02459	1.0157		1.00556	1.01054	1.013	1.00796	1.01075	1.00333		1.01059	1.02008	1.01709	1.01633		1.02206	1.02614	0.00189786			1.02322	1.01701	1.00701	1.01194
1.05249	1.02942	1.02695	1.02643	1.03126	1.02764	1.04466	1.03375	1.0101	1.02763		1.01093	1.01889	1.01778	1.01553	1.0096	1.01877	1.01829	1.02809	1.01671	1.02136		1.01354		1.03561	1.01739	1.02594	1.02464		1.00417	1.01054	1.01164	1.00656	1.01211	1.00069		0.99947	1.01192	1.00758	1.001		1.01912	1.02318	0.00205421			1.02196	1.01141	1.00827	1.01194
1.04994	1.02813	1.02954	1.02643	1.03126	1.02284	1.03931	1.02309	1.02381	1.02763		1.01236	1.02589	1.02055	1.01837	1.00822	1.01595	1.0237	1.02677	1.02226	1.02136		1.01231		1.02933	1.01063	1.01781	1.00548		1.00417	1.00647	1.01164	1.00656	1.00803	1.01125		1.01198	1.01872	1.01845	1.01215		1.0195	1.02357	0.00170939			1.02196	1.01281	1.00827	1.0069
1.05633	1.02813	1.03601	1.03266	1.03755	1.03005	1.05668	1.0444	1.02257	1.04033		1.01379	1.02309	1.02193	1.01695	1.01236	1.0216	1.02235	1.02413	1.01255	1.02418		1.00619		1.03687	1.01604	1.03001	1.01953		1.00694	1.01598	1.01571	1.01352	1.01483	1.00861		1.00781	1.01464	1.01709	1.01215		1.02325	1.02733	0.00218161			1.0207	1.01421	1.00701	1.01194
1.05249	1.02942	1.03472	1.03391	1.03755	1.02764	1.05534	1.04574	1.01882	1.03186		1.00806	1.01468	1.01363	1.01128	1.01098	1.01029	1.01694	1.02017	1.00839	1.01431		1.00741		1.03812	1.01604	1.03272	1.03231		0.997222	1.0119	1.01028	1.00517	1.00939	0.999371		1.00642	1.00784	1.02117	1.00518		1.01991	1.02398	0.0024971			1.02196	1.01981	1.01079	1.01194
1.05377	1.02426	1.03083	1.03017	1.03252	1.02644	1.05	1.03508	1.01134	1.02904		1.00232	1.01188	1.01087	1.00561	1.00408	1.00888	1.01017	1.01489	1.00284	1.01008		1.01231		1.03184	1.01063	1.02052	1.01953		0.998611	1.00103	1.013	1.00239	1.00803	1.00597		1.01615	1.02416	1.02389	1.01912		1.01749	1.02155	0.00225585			1.0207	1.01561	1.01331	1.01446
1.05761	1.02297	1.04249	1.03142	1.03629	1.03005	1.04733	1.03242	1.02007	1.03186		1.00949	1.02029	1.02055	1.01412	1.00822	1.01029	1.01964	1.02677	1.0181	1.01995		1.01231		1.03561	1.01469	1.02459	1.01697		1.00417	1.0119	1.01435	1.01074	1.00939	1.00993		1.00503	1.01192	1.0103	1.00797		1.02057	1.02464	0.00213446			1.02196	1.01701	1.00827	1.0069
1.05633	1.02426	1.03601	1.03516	1.03378	1.03606	1.05401	1.03641	1.01259	1.02904		1.01236	1.02449	1.01778	1.01695	1.00684	1.01595	1.01694	1.02677	1.01532	1.01995		1.00619		1.03561	1.01063	1.01917	1.02081		1.00972	1.01869	1.01571	1.01492	1.01483	1.00861		0.99947	1.00648	1.01301	1.00936		1.02086	1.02494	0.00220117			1.01818	1.01001	1.00575	1.00564
1.05505	1.02942	1.0386	1.03391	1.03629	1.02764	1.05	1.02975	1.02257	1.03327		1.00806	1.01889	1.01916	1.01695	1.00822	1.01595	1.01694	1.02281	1.01532	1.01995		1.01967		1.03687	1.02145	1.02459	1.02464		0.998611	1.01054	1.00621	0.999602	1.00531	1.00069		1.00642	1.01192	1.01573	1.00657		1.02022	1.02429	0.00228708			1.02196	1.01421	1.01205	1.01446
1.05761	1.02942	1.03083	1.03266	1.03378	1.03125	1.04599	1.04041	1.02381	1.04033		1.01523	1.02309	1.02331	1.01979	1.01513	1.01595	1.02505	1.03073	1.0181	1.03265		1.02334		1.03561	1.01334	1.02188	1.01953		1.01111	1.01733	1.01707	1.01074	1.01619	1.01389		1.0092	1.016	1.01981	1.01075		1.02403	1.02811	0.00187667			1.01944	1.02121	1.01079	1.01194
1.06017	1.03329	1.03731	1.03266	1.03755	1.02764	1.05	1.04174	1.02381	1.04033		1.01093	1.02029	1.01916	1.01837	1.01375	1.01736	1.02235	1.02809	1.01671	1.02418		1.00986		1.03812	1.01604	1.0273	1.02208		1.00694	1.01326	1.01571	1.01074	1.01211	1.01257		1.0092	1.01328	1.01845	1.01354		1.02328	1.02737	0.00213389			1.01692	1.0044	1.0045	1.00816
1.05633	1.032	1.03083	1.03142	1.03629	1.03606	1.05	1.04973	1.01633	1.04174		1.01236	1.02309	1.01916	1.01695	1.01236	1.01595	1.02099	1.02941	1.01532	1.02842		1.01354		1.03184	1.01875	1.01781	1.01953		1.00556	1.00647	1.01979	1.00378	1.00803	1.00993		1.00781	1.01736	1.01981	1.01633		1.0226	1.02668	0.00221911			1.01944	1.01141	1.01457	1.0132
1.06272	1.03071	1.03472	1.04015	1.03881	1.03486	1.05935	1.0484	1.02007	1.04739		1.01093	1.02029	1.0164	1.01553	1.0096	1.01453	1.01964	1.02677	1.01532	1.02277		1.01231		1.03938	1.02145	1.0273	1.02336		1.01528	1.02277	1.0225	1.0177	1.01756	1.01125		1.01337	1.02416	1.02797	1.01633		1.02576	1.02986	0.00227757			1.02322	1.01561	1.01457	1.0132
1.05889	1.02684	1.0399	1.03266	1.03629	1.03005	1.06469	1.04574	1.02381	1.04315		1.01093	1.02589	1.02055	1.01695	1.01098	1.01877	1.02099	1.02545	1.01532	1.02277		1.01844		1.03812	1.01604	1.02594	1.02208		1.00417	1.01054	1.00892	1.00656	1.01075	1.00465		1.00781	1.02008	1.01845	1.01494		1.02338	1.02746	0.002441			1.0207	1.0072	1.00953	1.00942
1.06017	1.02942	1.03342	1.03516	1.04132	1.03125	1.05668	1.02842	1.01508	1.04033		1.00949	1.02449	1.01778	1.01412	1.01236	1.01453	1.01964	1.02281	1.01532	1.02559		1.01477		1.04189	1.01604	1.03001	1.02336		0.998611	1.00511	1.01164	1.00796	1.00939	0.999371		1.00225	1.01056	1.01437	1.00797		1.02116	1.02524	0.00250481			1.02322	1.01001	1.00953	1.00816
1.05633	1.02297	1.03083	1.03266	1.03629	1.03365	1.05534	1.03908	1.02381	1.03468		1.00949	1.02589	1.01916	1.01695	1.01375	1.01736	1.02099	1.02809	1.01671	1.02701		1.01109		1.03812	1.01875	1.02865	1.02208		1.00556	1.01054	1.01435	1.00517	1.00531	1.00201		1.01059	1.01736	1.0103	1.00936		1.02201	1.02609	0.00223957			1.0207	1.01421	1.00827	1.00816
1.05633	1.01781	1.03213	1.03142	1.03503	1.03245	1.04599	1.03774	1.01758	1.02763		1.01379	1.02589	1.02331	1.01979	1.01513	1.02301	1.0237	1.02941	1.02087	1.02701		1.01231		1.03687	1.01469	1.02594	1.01953		1.00833	1.01462	1.01843	1.00935	1.01483	1.00993		1.0092	1.01192	1.01437	1.01215		1.02253	1.02661	0.001873			1.02322	1.01561	1.01205	1.0069
1.06017	1.02942	1.03342	1.03391	1.03881	1.03245	1.06336	1.0444	1.01758	1.03468		1.01379	1.0273	1.02193	1.01979	1.01236	1.01877	1.02235	1.03073	1.01948	1.02418		1.01231		1.03812	1.01739	1.02459	1.02208		1.00833	1.0119	1.01707	1.01213	1.01347	1.00729		1.00225	1.01056	1.01166	1.00239		1.02316	1.02724	0.00240916			1.02448	1.01281	1.01079	1.00816
1.05633	1.02426	1.02695	1.02892	1.03881	1.02764	1.05401	1.02575	1.01758	1.02763		1.01379	1.0287	1.02608	1.02263	1.01513	1.01453	1.0264	1.03073	1.02503	1.03406		1.01109		1.03938	1.02145	1.02188	1.02847		1.00694	1.01598	1.01843	1.01492	1.01756	1.01257		1.00781	1.01872	1.01573	1.01494		1.02374	1.02782	0.00188672			1.01818	1.00861	1.0045	1.00816
1.05761	1.02684	1.03342	1.03391	1.04258	1.03365	1.05802	1.03508	1.02631	1.03327		1.01093	1.02309	1.01778	1.01412	1.00822	1.01312	1.01694	1.02545	1.01532	1.01995		1.01599		1.03938	1.0201	1.02459	1.02975		1.0125	1.02277	1.02658	1.01492	1.01756	1.01257		1.01059	1.02416	1.01845	1.01215		1.02422	1.02831	0.00205943			1.02196	1.01421	1.0045	1.00312
1.05761	1.02813	1.03601	1.02768	1.0451	1.03846	1.05668	1.03774	1.02631	1.04174		1.00376	1.01608	1.01225	1.00844	1.0027	1.00747	1.01153	1.01885	1.00561	1.0129		1.01477		1.03687	1.01739	1.0273	1.02208		1.00694	1.01869	1.01707	1.01352	1.01483	1.00597		1.01337	1.0228	1.02389	1.01912		1.02199	1.02607	0.00241677			1.02322	1.01141	1.00953	1.0069
1.05633	1.02426	1.03342	1.03142	1.04384	1.03005	1.04866	1.03508	1.02007	1.0361		1.00662	1.01889	1.01501	1.01412	1.00546	1.00888	1.01694	1.02149	1.01116	1.01713		1.00864		1.03938	1.01739	1.0273	1.01697		1.00139	1.00918	1.013	1.00656	1.01347	1.00069		1.00642	1.01192	1.01301	1.00797		1.01966	1.02373	0.00232275			1.02322	1.00861	1.00827	1.01068
1.05889	1.032	1.03083	1.03017	1.04761	1.03125	1.04065	1.04307	1.02257	1.03327		1.00806	1.02029	1.01363	1.01128	1.0096	1.00606	1.01829	1.01885	1.01394	1.0129		1.01109		1.0331	1.01334	1.02188	1.01697		1.00972	1.01598	1.00892	1.00796	1.01347	1.00465		1.00364	1.01872	1.01301	1.01633		1.02034	1.02442	0.00221986			1.02322	1.01421	1.00953	1.0069
1.05633	1.02555	1.03342	1.03266	1.04384	1.03606	1.04866	1.03508	1.01758	1.03468		1.00949	1.02449	1.0164	1.01412	1.01098	1.01453	1.01558	1.02413	1.01394	1.02277		1.0258		1.03938	1.0201	1.02594	1.02081		1.00833	1.01054	1.013	1.01074	1.01483	1.00861		1.00642	1.01872	1.02253	1.01215		1.02252	1.0266	0.00208072			1.02574	1.02401	1.01331	1.0132
1.06017	1.02684	1.02695	1.03266	1.04384	1.03245	1.05401	1.03375	1.01882	1.03468		1.00519	1.01889	1.01501	1.0127	1.00684	1.00606	1.01558	1.02281	1.00839	1.01713		1.01477		1.04315	1.02551	1.03272	1.02719		1.00139	1.00918	1.01028	1.00099	1.01347	1.00465		1.01476	1.02552	1.02253	1.01912		1.02166	1.02574	0.00241927			1.02448	1.01421	1.01457	1.01194
1.05761	1.02426	1.03083	1.02518	1.04006	1.03005	1.04733	1.02442	1.01633	1.02763		1.00949	1.02589	1.01916	1.01837	1.01375	1.01453	1.02099	1.02809	1.01671	1.02983		1.01109		1.03938	1.02687	1.02594	1.02208		1.00694	1.01733	1.01435	1.01352	1.01619	1.00597		1.00642	1.02416	1.02253	1.01773		1.0226	1.02668	0.00189883			1.02196	1.01141	1.01205	1.0069
1.05505	1.0191	1.03342	1.02518	1.04258	1.03365	1.05134	1.02442	1.01134	1.02904		1.01379	1.02309	1.02193	1.01979	1.0096	1.01736	1.02099	1.02677	1.01671	1.02983		1.01231		1.0331	1.01198	1.02052	1.02081		1.00972	1.02277	1.01707	1.01074	1.01211	1.01125		1.00503	1.016	1.00894	1.00936		1.02133	1.02541	0.00198047			1.02322	1.01141	1.00953	1.00816
1.05761	1.02684	1.02824	1.02643	1.04258	1.03125	1.04866	1.03375	1.01882	1.02763		1.00949	1.02169	1.01778	1.01553	1.0096	1.01453	1.01694	1.02281	1.01394	1.01713		1.01354		1.03687	1.01198	1.02323	1.02081		1.0125	1.02141	1.0225	1.0177	1.01756	1.01785		1.00642	1.01056	1.01845	1.01354		1.02189	1.02597	0.00189871			1.02448	1.01281	1.01331	1.00816
1.05505	1.02297	1.03083	1.02892	1.04384	1.03005	1.04866	1.03508	1.01508	1.03045		1.00662	1.01468	1.01501	1.0127	1.00822	1.01029	1.01288	1.02149	1.01255	1.01572		1.01109		1.04064	1.02145	1.03001	1.02336		1.00556	1.01054	1.01164	1.00656	1.00803	1.00201		1.01059	1.01872	1.01845	1.01354		1.02009	1.02417	0.00218846			1.02952	1.01421	1.01457	1.00816
1.05633	1.02813	1.03342	1.02892	1.04384	1.02764	1.03931	1.03774	1.02381	1.02904		1.01093	1.02309	1.02193	1.01837	1.00822	1.01595	1.02235	1.02677	1.01532	1.02277		1.01109		1.03812	1.02281	1.02865	1.02081		1.00278	1.01733	1.01164	1.01492	1.01483	1.01125		1.00642	1.02144	1.01573	1.00797		1.02228	1.02636	0.00195602			1.02952	1.01561	1.01331	1.01194
1.05889	1.02426	1.03213	1.02892	1.04384	1.03125	1.04599	1.03508	1.02631	1.03468		1.01953	1.0301	1.02331	1.02546	1.01789	1.02019	1.0237	1.02941	1.02503	1.02701		1.01109		1.04064	1.01875	1.02865	1.02081		1.00556	1.01733	1.02114	1.01074	1.02028	1.01257		1.01615	1.02144	1.02661	1.01773		1.0255	1.02959	0.00180626			1.02196	1.01421	1.00827	1.0069
1.05633	1.02168	1.03083	1.03266	1.04635	1.03486	1.04332	1.04574	1.02506	1.02763		1.01093	1.02169	1.02055	1.01553	1.01375	1.01453	1.01694	1.02809	1.02226	1.02136		1.01967		1.03938	1.01198	1.02594	1.02719		1.01389	1.02413	1.02114	1.0177	1.02572	1.01653		0.99947	1.01192	1.01166	1.00797		1.02355	1.02764	0.00204033			1.02322	1.01421	1.01079	1.00564
1.06528	1.03845	1.03213	1.03641	1.04887	1.03846	1.05401	1.0484	1.02755	1.04033		1.00806	1.02169	1.0164	1.01695	1.0096	1.01171	1.01423	1.02677	1.01116	1.02136		1.01967		1.04064	1.01739	1.03408	1.02336		1.00556	1.02277	1.02114	1.01631	1.01756	1.01917		1.01198	1.02008	1.01845	1.01773		1.02553	1.02963	0.00239022			1.02574	1.01701	1.00701	1.00564
1.05889	1.02813	1.03213	1.03142	1.04132	1.03486	1.04466	1.03508	1.02257	1.03892		1.01379	1.02449	1.02193	1.01979	1.01236	1.01453	1.02099	1.02677	1.0181	1.01995		1.01354		1.04315	1.02281	1.03001	1.02336		1.00417	1.01462	1.00757	1.00796	1.00803	1.00993		1.01337	1.0228	1.01845	1.01773		1.02338	1.02746	0.00207295			1.02826	1.02542	1.01457	1.01194
1.05377	1.02942	1.03342	1.03142	1.04887	1.03125	1.04866	1.03375	1.02381	1.0361		1.01093	1.02029	1.01916	1.0127	1.00822	1.01312	1.01829	1.02281	1.01394	1.02277		1.00619		1.03812	1.02551	1.03136	1.02592		1.00556	1.00918	1.01707	1.01213	1.01075	1.00729		1.01476	1.01736	1.01573	1.01354		1.02238	1.02646	0.00213326			1.02448	1.01281	1.01079	1.00438
1.05505	1.02426	1.02436	1.02768	1.03881	1.02524	1.04198	1.02975	1.01384	1.03327		1.01379	1.0273	1.02331	1.01837	1.01236	1.01736	1.0237	1.03073	1.02365	1.02418		1.00986		1.03938	1.02281	1.03001	1.02208		1.00972	1.01733	1.01707	1.01213	1.01347	1.01653		1.01337	1.01464	1.01845	1.01215		1.0228	1.02688	0.00171977			1.02574	1.01421	1.00827	1.01068
1.06145	1.02942	1.03601	1.03142	1.04132	1.02764	1.05267	1.02842	1.02007	1.03892		1.01093	1.02309	1.02055	1.01695	1.01236	1.01736	1.01964	1.02809	1.0181	1.02418		1.02825		1.03812	1.01875	1.0273	1.02081		1.00556	1.02005	1.01435	1.00656	1.02028	1.00465		1.01059	1.016	1.01981	1.00797		1.02336	1.02745	0.00213392			1.02574	1.01981	1.01331	1.00942
1.05633	1.02684	1.03083	1.02892	1.04635	1.03606	1.04466	1.02709	1.02755	1.02904		1.01236	1.0273	1.02055	1.02121	1.01513	1.01736	1.02505	1.02677	1.02087	1.02559		0.997607		1.03435	1.01604	1.0273	1.01697		1.01528	1.02005	1.02522	1.01631	1.023	1.01389		1.00642	1.01328	1.00758	1.00797		1.02306	1.02714	0.0019781			1.027	1.02121	1.01331	1.0132
1.05889	1.02555	1.03342	1.03266	1.0451	1.03365	1.05	1.04174	1.02506	1.04033		1.01236	1.0273	1.01916	1.01837	1.01236	1.01453	1.01964	1.02545	1.02087	1.02277		1.00741		1.04189	1.02551	1.03272	1.02719		0.998611	1.01054	1.01028	1.00656	1.00939	1.00597		1.00225	1.01464	1.01709	1.00657		1.02274	1.02682	0.00243155			1.02826	1.02542	1.01331	1.01194
1.06017	1.03458	1.03472	1.03641	1.04761	1.03245	1.04733	1.04174	1.02755	1.04174		1.00949	1.02309	1.0164	1.01412	1.0096	1.01029	1.01694	1.02281	1.01255	1.01572		1.01844		1.04064	1.01198	1.03001	1.01825		1.01111	1.01869	1.01707	1.01631	1.01619	1.00993		1.00225	1.01056	1.01301	1.00936		1.02283	1.02692	0.00234424			1.02322	1.01001	1.00575	1.01068
1.05761	1.02555	1.03083	1.03017	1.03881	1.03245	1.04466	1.03908	1.02506	1.0361		1.01093	1.02449	1.01916	1.01837	1.01375	1.01877	1.01964	1.02809	1.01948	1.02418		1.00986		1.03561	1.01334	1.02594	1.01953		1.0125	1.02141	1.01707	1.01631	1.01483	1.01389		1.01476	1.02552	1.02253	1.01773		1.02394	1.02803	0.0017769			1.027	1.01841	1.00953	1.01194
1.06017	1.03329	1.03601	1.0389	1.0451	1.03726	1.05802	1.05107	1.02631	1.04033		1.00806	1.02169	1.0164	1.01412	1.00684	1.01453	1.01694	1.02413	1.01394	1.01431		1.01109		1.04441	1.02416	1.03001	1.02336		1.01389	1.01598	1.01435	1.01213	1.01892	1.01389		1.0092	1.0228	1.0103	1.01633		1.02452	1.02861	0.0024586			1.02448	1.01421	1.01079	1.01068
1.05505	1.01781	1.02695	1.02892	1.03755	1.02644	1.04065	1.02975	1.01758	1.0248		1.00806	1.02169	1.01363	1.01553	1.0096	1.01312	1.01694	1.02413	1.01532	1.0129		1.00986		1.03938	1.02145	1.02323	1.02464		1.0125	1.01326	1.01707	1.01074	1.01075	1.00465		1.01059	1.02008	1.01981	1.02051		1.02043	1.0245	0.00179479			1.027	1.01981	1.01079	1.01068
1.06017	1.02684	1.03342	1.03142	1.03755	1.03486	1.03931	1.04307	1.01758	1.03186		1.00949	1.02029	1.0164	1.01695	1.0096	1.01312	1.01558	1.02281	1.00978	1.01713		1.01477		1.03938	1.0201	1.03136	1.01825		1.00972	1.01462	1.01843	1.00656	1.01347	1.00861		1.0092	1.02008	1.01845	1.01912		1.02198	1.02606	0.00204717			1.027	1.01281	1.00827	1.0069
1.05761	1.02426	1.02695	1.02892	1.03881	1.03245	1.04065	1.03641	1.01633	1.02904		1.01093	1.02309	1.01778	1.01837	1.01098	1.01736	1.01829	1.02545	1.01255	1.01713		1.00986		1.03812	1.02145	1.02865	1.02208		1.00556	1.0119	1.00621	1.00656	1.01483	1.00597		1.02032	1.0296	1.02525	1.01773		1.02193	1.02601	0.00194899			1.027	1.02401	1.01205	1.0132
1.05889	1.02684	1.03083	1.0389	1.03755	1.03846	1.05668	1.04307	1.02381	1.03751		1.00662	1.02029	1.0164	1.01695	1.01098	1.00888	1.01694	1.02149	1.00978	1.01572		1.02334		1.03812	1.01469	1.02323	1.01953		1.00139	1.01326	1.01571	1.00517	1.01211	1.00465		1.01615	1.02008	1.01981	1.01633		1.02229	1.02637	0.00235021			1.02448	1.01841	1.01457	1.01068
1.05505	1.02297	1.02824	1.02892	1.03629	1.03005	1.04332	1.03508	1.01259	1.02763		1.01236	1.0301	1.02193	1.02263	1.01513	1.02019	1.02235	1.03205	1.02226	1.02136		1.02947		1.04064	1.01739	1.0273	1.02719		1.00139	1.00918	1.01164	1.00796	1.00803	1.00333		1.01198	1.01872	1.01981	1.01773		1.02264	1.02672	0.00195387			1.02574	1.01701	1.01331	1.01068
1.06017	1.03458	1.0386	1.03641	1.03881	1.03245	1.05802	1.04307	1.02631	1.04174		1.01379	1.02589	1.02055	1.02121	1.01375	1.0216	1.01964	1.03073	1.01532	1.02701		1.01722		1.04315	1.02551	1.02865	1.02336		1.01389	1.02413	1.02114	1.01631	1.01756	1.01521		1.01198	1.01736	1.01845	1.01354		1.02649	1.03059	0.00207895			1.0333	1.01701	1.01331	1.02076
1.06017	1.02039	1.03213	1.03017	1.03629	1.03125	1.05668	1.03242	1.01882	1.03045		1.00806	1.01749	1.01778	1.01553	1.00822	1.01453	1.01694	1.02413	1.01532	1.02277		1.01722		1.04064	1.01604	1.02594	1.02336		1.00833	1.02141	1.00892	1.01492	1.01892	1.01257		1.01476	1.02552	1.01981	1.02191		1.02285	1.02693	0.00202514			1.03708	1.03242	1.02338	1.02454
1.05377	1.02297	1.02436	1.02393	1.03126	1.02644	1.04198	1.02043	1.01508	1.02904		1.01093	1.02589	1.01916	1.01837	1.01375	1.01595	1.01964	1.02809	1.01948	1.02559		1.01844		1.04189	1.01875	1.0273	1.02592		1.00972	1.01869	1.01843	1.01909	1.023	1.01653		1.01059	1.02008	1.01709	1.01773		1.02255	1.02664	0.00153171			1.03834	1.02121	1.0196	1.02076
1.05761	1.02813	1.02954	1.02892	1.03503	1.03846	1.05	1.03375	1.03005	1.03186		1.01236	1.02589	1.02193	1.02263	1.01375	1.02301	1.02099	1.03073	1.02087	1.02983		1.02212		1.03938	1.02145	1.02865	1.02336		1.00833	1.01869	1.01707	1.0177	1.01756	1.00993		1.01059	1.02144	1.01845	1.01354		1.02496	1.02905	0.00181379			1.04842	1.03802	1.02841	1.02958
1.06017	1.02297	1.02824	1.02892	1.03378	1.02404	1.04466	1.03108	1.02132	1.03045		1.00376	1.01608	1.01501	1.0127	1.00408	1.01312	1.01153	1.01885	1.00978	1.0129		1.02825		1.04315	1.01739	1.02594	1.02592		1.01944	1.0282	1.02386	1.01631	1.02436	1.01917		1.02171	1.0228	1.02253	1.01912		1.0229	1.02699	0.001884			1.04968	1.03522	1.02841	1.03211
1.06017	1.02426	1.03083	1.03142	1.03755	1.03005	1.05	1.02709	1.02132	1.02621		1.01236	1.0287	1.01916	1.01837	1.01375	1.01312	1.01964	1.02677	1.01255	1.01854		1.02702		1.03687	1.01739	1.02594	1.02208		1.01528	1.01869	1.01843	1.01492	1.01892	1.01257		1.01337	1.02416	1.01845	1.01633		1.02349	1.02758	0.00177399			1.04842	1.03102	1.02715	1.03211
1.05761	1.02684	1.03213	1.02892	1.03126	1.02764	1.04332	1.03375	1.01758	1.03186		1.01379	1.0301	1.02331	1.02263	1.01513	1.01877	1.0237	1.03601	1.02087	1.02842		1.00619		1.03938	1.01739	1.0273	1.02208		1.01111	1.01733	1.01843	1.01631	1.01756	1.01125		1.02032	1.02824	1.02661	1.02191		1.02472	1.02881	0.00169784			1.05473	1.03382	1.02967	1.02832
1.06145	1.02039	1.03472	1.02892	1.03126	1.03606	1.04599	1.02975	1.01758	1.03045		1.00806	1.02169	1.0164	1.01553	1.0096	1.01453	1.01558	1.02149	1.00978	1.01431		1.02212		1.04189	1.02145	1.03136	1.01825		1.01111	1.01598	1.01707	1.01213	1.01483	1.00597		1.01337	1.02144	1.02117	1.01494		1.0219	1.02598	0.00199012			1.05221	1.02401	1.02715	1.03084
1.06272	1.02813	1.03342	1.03516	1.03503	1.03365	1.04733	1.02975	1.02631	1.03751		1.00806	1.02029	1.01363	1.0127	1.00822	1.00747	1.01153	1.02017	1.01116	1.01854		1.01477		1.04315	1.01875	1.03408	1.02336		1.01389	1.02413	1.01843	1.02049	1.02436	1.01125		1.01059	1.02144	1.01301	1.01215		1.02299	1.02707	0.00213057			1.05473	1.02822	1.02589	1.03463
1.05761	1.02555	1.03472	1.03391	1.03503	1.03245	1.04466	1.03908	1.02132	1.03327		1.00949	1.02309	1.01778	1.01837	1.01236	1.01312	1.02099	1.02677	1.01532	1.02418		1.01967		1.04315	1.02281	1.03408	1.02336		1.00972	1.01869	1.01571	1.01631	1.01619	1.00861		1.01476	1.02688	1.02525	1.0233		1.0245	1.02859	0.00186661			1.05851	1.02962	1.02715	1.03084
1.06272	1.02684	1.03601	1.02892	1.04006	1.03365	1.05401	1.03908	1.02381	1.0361		1.00949	1.02029	1.01501	1.01695	1.00684	1.01312	1.01964	1.02545	1.01255	1.02277		1.01231		1.04189	1.0201	1.02594	1.01697		1.00972	1.02005	1.01707	1.01213	1.02164	1.00993		1.01198	1.02144	1.01709	1.01354		1.02329	1.02738	0.00217901			1.05851	1.03382	1.03093	1.03084
1.06145	1.032	1.03601	1.03391	1.03881	1.03486	1.05668	1.03908	1.02381	1.04033		1.01523	1.0287	1.02469	1.02263	1.01927	1.02301	1.02235	1.03073	1.02365	1.02842		1.0258		1.04315	1.01469	1.03136	1.02336		1.02083	1.02141	1.02114	1.0177	1.023	1.01653		1.01615	1.02552	1.02389	1.01354		1.02782	1.03192	0.00185517			1.06103	1.03242	1.03093	1.02958
1.05761	1.02555	1.03601	1.03266	1.03378	1.03606	1.05	1.03774	1.02132	1.03751		1.01379	1.0287	1.02193	1.02121	1.01651	1.01595	1.02099	1.02941	1.0181	1.02842		1.02089		1.04566	1.0201	1.03136	1.02847		1.0125	1.02277	1.01707	1.01492	1.02164	1.01521		1.01893	1.02824	1.01981	1.02609		1.02648	1.03058	0.00177852			1.06229	1.03662	1.02841	1.02832
1.06528	1.02942	1.03083	1.03266	1.04006	1.03365	1.06336	1.04307	1.02631	1.03892		1.00949	1.02169	1.01501	1.01695	1.00822	1.01171	1.01829	1.02413	1.00978	1.01854		1.01109		1.04692	1.02551	1.04356	1.02592		1.01944	1.02684	1.02522	1.02049	1.02436	1.01389		1.01337	1.02824	1.01573	1.01494		1.02608	1.03018	0.00237525			1.06103	1.02962	1.02715	1.02328
1.06272	1.02813	1.0399	1.03266	1.04006	1.03365	1.05668	1.03508	1.02132	1.03468		1.00662	1.02169	1.0164	1.01553	1.01098	1.01453	1.01558	1.02281	1.01255	1.02136		1.01599		1.04818	1.02281	1.03543	1.03486		1.0125	1.02005	1.01979	1.01352	1.01892	1.01257		1.01198	1.02688	1.00894	1.00518		1.0243	1.02839	0.00233267			1.06103	1.03382	1.02715	1.02958
1.06145	1.032	1.03342	1.03391	1.03881	1.03245	1.06069	1.04307	1.02257	1.04457		1.01379	1.02449	1.02193	1.02121	1.01375	1.01736	1.02099	1.02809	1.01394	1.02842		1.03192		1.04566	1.01739	1.02865	1.02208		1.00972	1.02005	1.01164	1.01074	1.01756	1.01257		1.02032	1.03096	1.02117	1.0233		1.02659	1.03069	0.00217856			1.06733	1.03522	1.02967	1.03084
1.06017	1.02684	1.03731	1.03142	1.04132	1.03966	1.05401	1.04307	1.02506	1.04033		1.00662	1.01889	1.0164	1.01412	1.00822	1.01029	1.01423	1.02149	1.01255	1.01995		1.01354		1.04315	1.01604	1.03001	1.02208		1.01389	1.02548	1.02386	1.02188	1.02572	1.01785		1.01198	1.03096	1.01981	1.01912		1.02507	1.02916	0.00219217			1.06481	1.02682	1.02841	1.03211
1.05761	1.02942	1.03083	1.03017	1.03755	1.03606	1.04866	1.04041	1.02257	1.03045		1.01236	1.02449	1.02331	1.02404	1.01375	1.02442	1.02235	1.02809	1.02226	1.02701		1.01599		1.03938	1.01739	1.0273	1.02208		1.01111	1.02005	1.01571	1.01213	1.01892	1.00861		1.01893	1.02824	1.02117	1.01633		1.02512	1.02921	0.00179786			1.06607	1.03522	1.03345	1.03463
1.06272	1.03071	1.0386	1.03266	1.04258	1.03606	1.05267	1.04174	1.02132	1.03751		1.01093	1.02449	1.01916	1.02263	1.01236	1.01595	1.01694	1.02941	1.01532	1.02136		1.0258		1.04441	1.01875	1.03136	1.02592		1.01528	1.02413	1.0225	1.01213	1.02164	1.01785		1.01893	1.02824	1.01981	1.02191		1.02668	1.03078	0.00200633			1.06481	1.03802	1.03722	1.03337
1.06145	1.02813	1.03342	1.03017	1.04258	1.04207	1.05	1.03641	1.02631	1.03892		1.00806	1.02169	1.01916	1.01553	1.01375	1.01736	1.01829	1.02545	1.01394	1.01995		1.0258		1.03938	1.01334	1.03001	1.01697		1.01806	1.02684	1.01843	1.02466	1.02436	1.01389		1.01615	1.02824	1.02661	1.02051		1.02588	1.02998	0.00194949			1.06481	1.03382	1.03345	1.03211
1.06145	1.02555	1.0386	1.03017	1.0451	1.02885	1.05668	1.04707	1.02257	1.04033		1.01236	1.0287	1.02608	1.02263	1.01513	1.01736	1.02235	1.03469	1.01948	1.02842		1.01722		1.03812	1.01469	1.0273	1.02336		1.0125	1.02684	1.01435	1.01352	1.01619	1.00993		1.0231	1.03776	1.02933	1.0247		1.02721	1.03131	0.00209839			1.05977	1.02822	1.02715	1.0258
1.06017	1.02942	1.0399	1.03391	1.04132	1.03245	1.05267	1.04307	1.01882	1.03045		1.01523	1.0315	1.02469	1.02404	1.02065	1.0216	1.02505	1.03337	1.01671	1.02842		1.03192		1.04064	1.01739	1.03136	1.02208		1.01111	1.02548	1.00757	1.00378	1.01619	1.00597		1.01754	1.0296	1.02117	1.02609		1.02661	1.03071	0.00207985			1.06355	1.03382	1.02967	1.02958
1.06272	1.03716	1.03472	1.03641	1.04384	1.03365	1.04065	1.0484	1.03005	1.03892		1.01379	1.02309	1.01778	1.02404	1.01651	1.01171	1.02235	1.02809	1.01532	1.02418		1.02334		1.04441	1.02281	1.02865	1.01825		1.01944	1.02956	1.01979	1.02188	1.02572	1.01917		1.01615	1.03368	1.02389	1.02748		1.02793	1.03204	0.00187988			1.06103	1.01841	1.02464	1.0258
1.06145	1.02813	1.03601	1.03266	1.04132	1.03005	1.04065	1.03908	1.02257	1.03045		1.01666	1.02309	1.02193	1.01979	1.01513	1.01736	1.01964	1.02809	1.01394	1.02418		1.03683		1.04064	1.0201	1.02865	1.02592		1.01111	1.02956	1.01843	1.0177	1.02436	1.01257		1.00086	1.02416	1.01437	1.01354		1.02517	1.02926	0.00192938			1.06733	1.03802	1.03219	1.0258
1.064	1.03329	1.0399	1.03142	1.04635	1.03245	1.05534	1.03774	1.03005	1.04315		1.01236	1.02449	1.01916	1.01979	1.01375	1.02301	1.01964	1.02809	1.01255	1.02559		1.01599		1.04189	1.02145	1.03136	1.02208		1.01806	1.02684	1.01979	1.01492	1.02436	1.01257		1.01754	1.02688	1.02117	1.01633		1.02695	1.03105	0.00207571			1.06355	1.02401	1.02464	1.02706
1.06145	1.03071	1.03731	1.03391	1.04635	1.02885	1.04866	1.03242	1.02506	1.0361		1.00662	1.01468	1.01363	1.01128	1.00822	1.01029	1.01423	1.02149	1.00978	1.02136		1.02457		1.04441	1.02145	1.03136	1.02081		1.01806	1.02684	1.01843	1.02049	1.02436	1.01917		1.01476	1.03096	1.02253	1.0233		1.02497	1.02906	0.00208632			1.06985	1.02962	1.03219	1.03211
1.05889	1.02813	1.03472	1.03017	1.04635	1.03005	1.05401	1.04307	1.02506	1.03751		1.01093	1.02589	1.02055	1.01979	1.01375	1.01453	1.02099	1.02545	1.01394	1.02418		1.0258		1.04315	1.01875	1.03408	1.02081		1.01528	1.02684	1.02522	1.01909	1.02572	1.01785		1.01198	1.02688	1.02117	1.01912		1.02656	1.03066	0.00194399			1.06607	1.04082	1.03722	1.03084
1.06272	1.02942	1.03601	1.03142	1.0451	1.03365	1.05401	1.04041	1.02755	1.03468		1.01236	1.02169	1.02331	1.02404	1.01927	1.01877	1.0237	1.03337	1.0181	1.02418		1.03192		1.03687	1.01604	1.02594	1.01953		1.02222	1.03635	1.02793	1.02327	1.03524	1.02049		1.02449	1.03368	1.02797	1.0233		1.02912	1.03322	0.00176257			1.06859	1.02962	1.03596	1.03337
1.05889	1.02942	1.03601	1.03516	1.05138	1.03726	1.05802	1.04174	1.01882	1.0361		1.01809	1.0315	1.02331	1.02546	1.01651	1.0216	1.0237	1.03205	1.0181	1.02983		1.02702		1.03938	1.01875	1.03272	1.02592		1.01667	1.0282	1.01979	1.02466	1.02708	1.00861		1.01615	1.03096	1.01709	1.0247		1.02859	1.0327	0.00194137			1.06481	1.03942	1.03345	1.03211
1.06528	1.03329	1.03601	1.03266	1.0451	1.03606	1.04332	1.03774	1.02631	1.03327		1.01093	1.0301	1.02055	1.02121	1.01513	1.02019	1.02235	1.03205	1.01671	1.02842		1.0258		1.04818	1.02551	1.03543	1.02847		1.01528	1.03227	1.0225	1.02605	1.02844	1.01521		1.0231	1.0364	1.02797	1.02609		1.02924	1.03335	0.00181447			1.06859	1.04223	1.03596	1.03211
1.06272	1.032	1.03472	1.03516	1.04635	1.03486	1.05134	1.04041	1.0288	1.0361		1.01236	1.0287	1.02055	1.01979	1.01236	1.01595	1.01964	1.02809	1.01671	1.02559		1.02457		1.04441	1.0201	1.03272	1.02592		1	1.02277	1.013	1.01213	1.01892	1.01653		1.01893	1.03232	1.02253	1.03585		1.02694	1.03104	0.00214065			1.06859	1.03662	1.03471	1.03463
1.06145	1.02813	1.03472	1.03142	1.0451	1.03726	1.04733	1.03641	1.02257	1.03468		1.01093	1.02589	1.02055	1.01979	1.01513	1.01877	1.02099	1.03073	1.01671	1.02418		1.0307		1.04189	1.02281	1.02865	1.02975		1.01667	1.02548	1.01979	1.01492	1.02572	1.01653		1.02032	1.03232	1.02253	1.01773		1.0271	1.0312	0.00180244			1.06859	1.02682	1.02841	1.02706
1.06145	1.03071	1.03731	1.03391	1.04887	1.02764	1.04733	1.03908	1.02381	1.0361		1.01523	1.0287	1.02055	1.02263	1.01651	1.02301	1.02099	1.03337	1.01671	1.02983		1.02702		1.04566	1.01604	1.03272	1.02975		1.01389	1.02956	1.02114	1.02188	1.02164	1.01125		1.01893	1.0296	1.02525	1.02888		1.0282	1.0323	0.00184627			1.06859	1.03522	1.03345	1.03084
1.06145	1.02813	1.0386	1.03516	1.0451	1.03365	1.05534	1.03641	1.01882	1.03892		1.01236	1.0273	1.02746	1.02121	1.01651	1.01595	1.0237	1.02941	1.02226	1.02559		1.03192		1.03938	1.01198	1.02594	1.01825		1.01111	1.02548	1.01979	1.0177	1.023	1.01653		1.01754	1.03368	1.02389	1.02191		1.02718	1.03128	0.00195564			1.06481	1.03382	1.03219	1.02958
1.06784	1.03458	1.0386	1.0389	1.04887	1.03606	1.06336	1.04174	1.02381	1.0361		1.00662	1.02169	1.0164	1.01553	1.00822	1.01595	1.01829	1.02677	1.01394	1.01854		1.0258		1.04189	1.01334	1.02865	1.02336		1.02361	1.03227	1.02658	1.02188	1.0298	1.01389		1.01476	1.02552	1.01981	1.02191		1.02728	1.03138	0.00235012			1.06481	1.02682	1.02715	1.02832
1.06017	1.032	1.03601	1.03266	1.04132	1.03726	1.05534	1.04041	1.01882	1.03892		1.01523	1.0343	1.02469	1.02546	1.01513	1.02019	1.02235	1.03337	1.01671	1.02559		1.03683		1.04566	1.02145	1.04221	1.02847		1.01528	1.02956	1.01571	1.02327	1.02436	1.01653		1.0231	1.03504	1.02933	1.03027		1.0298	1.03391	0.00188544			1.06607	1.03662	1.03596	1.03589
1.06272	1.03071	1.03731	1.03516	1.04258	1.02885	1.04599	1.03508	1.02257	1.03045		1.01379	1.0287	1.02331	1.02263	1.01651	1.02019	1.02235	1.03469	1.0181	1.02983		1.02702		1.04692	1.02281	1.03543	1.03614		1.02222	1.03499	1.02658	1.02466	1.03252	1.02313		1.0231	1.0296	1.02661	1.0247		1.02966	1.03377	0.00163692			1.06607	1.02261	1.03093	1.02958
1.06145	1.032	1.03472	1.03266	1.04384	1.03606	1.05401	1.04307	1.02631	1.03751		1.01093	1.0273	1.02331	1.02404	1.01375	1.02019	1.02505	1.03469	1.01948	1.02983		1.01477		1.04315	1.01469	1.02865	1.02975		1.01806	1.03092	1.02114	1.03441	1.0298	1.01521		1.02171	1.03504	1.02797	1.02609		1.02919	1.03329	0.00188501			1.06481	1.03242	1.03471	1.02958
1.06272	1.03071	1.04119	1.03391	1.04635	1.03606	1.06336	1.04174	1.02506	1.0361		1.01236	1.02309	1.01501	1.01837	1.01098	1.01736	1.01964	1.02941	1.00839	1.02277		1.03683		1.05195	1.02957	1.04627	1.02975		1.01944	1.03092	1.02114	1.01631	1.0298	1.02049		1.01615	1.03096	1.02525	1.03027		1.02942	1.03353	0.00227535			1.06859	1.03242	1.02967	1.02832
1.06145	1.02684	1.03731	1.04015	1.04132	1.02764	1.05134	1.03774	1.02506	1.02904		1.01809	1.0329	1.02884	1.02688	1.02341	1.02725	1.03181	1.03997	1.02365	1.03688		1.02457		1.04692	1.0201	1.03136	1.02719		1.01806	1.0282	1.02386	1.02745	1.03252	1.02049		1.02449	1.0364	1.03341	1.03027		1.03123	1.03534	0.00158056			1.06859	1.03522	1.03471	1.02832
1.06272	1.02942	1.03472	1.03142	1.04132	1.03486	1.04599	1.03908	1.02506	1.03045		1.01093	1.02309	1.02193	1.01979	1.01513	1.01453	1.02235	1.03073	1.01116	1.02418		1.02212		1.04692	1.02416	1.03408	1.03614		1.01667	1.03227	1.0225	1.02049	1.03116	1.02445		1.01615	1.02688	1.01981	1.0233		1.0276	1.0317	0.00184396			1.06859	1.04363	1.03471	1.03589
1.06528	1.03716	1.03213	1.03391	1.04635	1.03486	1.06603	1.05107	1.02506	1.03892		1.00806	1.02589	1.01916	1.01837	1.0096	1.01171	1.01829	1.02545	1.00978	1.02277		1.02212		1.04943	1.02416	1.0395	1.03486		1.01389	1.02413	1.01843	1.02049	1.02436	1.01389		1.0092	1.03232	1.01845	1.0247		1.02771	1.03181	0.00249146			1.06607	1.03242	1.02841	1.02958
1.06656	1.03716	1.04119	1.04264	1.05013	1.03966	1.06069	1.0484	1.03628	1.04174		1.01379	1.0329	1.02884	1.02688	1.01927	1.02301	1.02775	1.03865	1.0181	1.03547		1.02947		1.04566	1.02687	1.0395	1.03486		1.02222	1.03363	1.02793	1.02884	1.03116	1.02181		1.01754	1.03368	1.02797	1.02191		1.03349	1.03762	0.00197792			1.06607	1.02962	1.03093	1.02454
1.06656	1.03716	1.04119	1.04389	1.05516	1.04087	1.06202	1.05373	1.0288	1.04174		1.00662	1.02029	1.01501	1.01695	1.01098	1.0216	1.01558	1.03073	1.01394	1.02418		1.0356		1.04818	1.0201	1.03543	1.02975		1.02222	1.0282	1.02522	1.02327	1.02844	1.01785		1.01754	1.03368	1.02253	1.02191		1.0302	1.03431	0.00246196			1.07111	1.03942	1.03974	1.03084
1.06528	1.02813	1.0399	1.04015	1.0451	1.03846	1.05534	1.03774	1.03005	1.03327		1.01236	1.02449	1.02469	1.02263	1.01375	1.01595	1.0237	1.03337	1.01671	1.02842		1.02702		1.04692	1.02281	1.0395	1.03614		1.02083	1.03363	1.02658	1.02466	1.03116	1.01785		1.02171	1.03504	1.02389	1.03027		1.0305	1.03461	0.00193628			1.06355	1.03102	1.02715	1.02958
1.06528	1.03716	1.0399	1.04389	1.05264	1.03966	1.05401	1.04574	1.0288	1.04174		1.01379	1.0273	1.02331	1.02263	1.01789	1.02019	1.02235	1.03997	1.02087	1.03124		1.02825		1.04566	1.02687	1.04356	1.03486		1.01528	1.02956	1.02386	1.02884	1.03252	1.02445		1.02032	1.02552	1.02797	1.0247		1.03202	1.03614	0.00200293			1.06607	1.02822	1.02841	1.02706
1.0704	1.04103	1.04767	1.04763	1.0539	1.04567	1.06737	1.0444	1.03628	1.05021		1.01809	1.0343	1.03023	1.02688	1.02065	1.02584	1.02775	1.04393	1.02365	1.03829		1.02702		1.05069	1.02687	1.03814	1.03103		1.02361	1.03499	1.03201	1.02884	1.03932	1.02445		1.01615	1.03096	1.02661	1.02609		1.03574	1.03988	0.00216866			1.06985	1.03662	1.03471	1.03337
1.07296	1.04232	1.05026	1.04514	1.05767	1.04567	1.06469	1.04174	1.03379	1.03751		1.01379	1.02589	1.02331	1.02263	1.01651	1.01453	1.0237	1.03865	1.02087	1.02701		1.02825		1.05195	1.02822	1.04085	1.03742		1.01528	1.02548	1.01843	1.02188	1.02708	1.01785		1.02171	1.0296	1.02661	1.02748		1.03248	1.0366	0.00245848			1.06733	1.04223	1.03471	1.02832
1.0704	1.03587	1.04378	1.04015	1.05138	1.04207	1.06469	1.04574	1.03129	1.03892		1.01093	1.02589	1.02055	1.02121	1.01375	1.01877	1.02099	1.03997	1.01671	1.02418		1.0307		1.04441	1.02416	1.03814	1.03231		1.00833	1.03092	1.01707	1.02327	1.02708	1.01389		1.01476	1.02688	1.01981	1.02191		1.03003	1.03414	0.00244248			1.06607	1.03662	1.03722	1.03084
1.07296	1.0449	1.04896	1.04638	1.05893	1.05168	1.07405	1.04707	1.04376	1.04739		1.01666	1.0315	1.02608	1.02688	1.01789	1.01453	1.03046	1.04525	1.02226	1.03547		1.02334		1.04566	1.0201	1.03001	1.02847		1.01667	1.03227	1.02658	1.02049	1.02844	1.01653		1.01754	1.03368	1.02389	1.0233		1.034	1.03813	0.00262325			1.06733	1.02542	1.03219	1.03084
1.07423	1.04361	1.05803	1.04888	1.05893	1.05529	1.06737	1.05773	1.03628	1.05162		1.01666	1.0315	1.02608	1.02546	1.02341	1.02584	1.02775	1.04393	1.0181	1.0397		1.03192		1.04441	1.02145	1.03272	1.03358		1.01667	1.03227	1.02114	1.02049	1.02572	1.01653		1.01754	1.03368	1.03477	1.02748		1.03545	1.03958	0.00261831			1.06607	1.03382	1.03219	1.02958
1.07168	1.04361	1.04896	1.04514	1.05516	1.04447	1.06737	1.04041	1.03379	1.04174		1.01666	1.0315	1.02469	1.02404	1.02203	1.02442	1.02911	1.04129	1.02087	1.02842		1.02825		1.04943	1.02145	1.04085	1.03742		1.02083	1.03363	1.0225	1.02884	1.03116	1.02049		1.01893	1.03232	1.02253	1.02748		1.03404	1.03817	0.00225544			1.06607	1.03522	1.03471	1.03084
1.0704	1.03716	1.04508	1.04514	1.06019	1.05048	1.06336	1.0444	1.03129	1.04457		1.01523	1.0301	1.02608	1.02688	1.02065	1.02301	1.02775	1.04393	1.02226	1.03406		1.02947		1.04818	1.02281	1.03136	1.03103		1.01944	1.02413	1.02658	1.02327	1.02844	1.02181		1.02171	1.02688	1.02253	1.02748		1.03335	1.03747	0.00225775			1.06733	1.03802	1.03596	1.03084
1.07168	1.04103	1.04637	1.04638	1.05516	1.04567	1.06603	1.0484	1.03129	1.04174		1.01809	1.0301	1.02608	1.02263	1.02065	1.02584	1.02775	1.04129	1.0181	1.02701		1.04295		1.04818	1.02281	1.04356	1.03103		1.01528	1.02956	1.02522	1.02466	1.03116	1.02049		1.03005	1.03232	1.02389	1.03027		1.03436	1.03849	0.00226791			1.06733	1.02822	1.03093	1.0258
1.07168	1.03329	1.04508	1.04139	1.05516	1.05168	1.0687	1.04973	1.03628	1.03751		1.01666	1.03711	1.03023	1.0283	1.02203	1.02584	1.03046	1.04393	1.02226	1.03547		1.02825		1.05069	1.02551	1.03408	1.03486		1.02083	1.0282	1.02522	1.02605	1.03524	1.02445		1.02032	1.0296	1.02389	1.01912		1.03455	1.03868	0.0022434			1.07111	1.03382	1.03722	1.03715
1.07168	1.04103	1.04637	1.04514	1.05893	1.05168	1.07004	1.04574	1.03379	1.04739		1.01809	1.0329	1.02746	1.02688	1.02203	1.02442	1.02775	1.04921	1.02365	1.03547		1.02825		1.04692	1.01469	1.03679	1.02975		1.01389	1.02548	1.01843	1.02049	1.03116	1.01521							1.03486	1.03899	0.0027625			1.06481	1.02962	1.03596	1.02832
1.06656	1.03974	1.04508	1.0389	1.05516	1.04808	1.07672	1.04041	1.02631	1.03892		1.01236	1.0301	1.02608	1.02404	1.01513	1.01312	1.02775	1.03997	1.01671	1.02701		1.02825		1.04566	1.02551	1.03408	1.03614		1.01667	1.03227	1.0225	1.02188	1.0298	1.01785							1.03286	1.03699	0.00269641			1.06859	1.03382	1.03596	1.03084
1.07168	1.04232	1.04378	1.04389	1.05641	1.04808	1.06469	1.04973	1.03504	1.04174		1.01809	1.0315	1.02884	1.02972	1.02065	1.02442	1.02911	1.04657	1.02226	1.03124		1.04663		1.05069	1.03092	1.04356	1.03358		1.01667	1.03227	1.03337	1.02605	1.03388	1.02181							1.03707	1.04121	0.00238661			1.06733	1.02682	1.03722	1.02958
1.07551	1.04748	1.05155	1.04638	1.06019	1.05048	1.08206	1.05906	1.03628	1.05727		1.01809	1.0329	1.02746	1.02972	1.02341	1.02442	1.03046	1.04393	1.02087	1.03688		1.0405		1.04441	1.01739	1.02865	1.02847		1.01806	1.03092	1.02114	1.02605	1.03116	1.01917							1.03743	1.04157	0.00301606			1.07111	1.03242	1.03722	1.03463
1.07423	1.04619	1.05026	1.04888	1.06144	1.05409	1.08206	1.05506	1.03628	1.05021		1.0224	1.03711	1.03299	1.03397	1.02894	1.02866	1.03587	1.05053	1.03058	1.0397		1.02457		1.04441	1.02145	1.03136	1.02592		1.02083	1.02548	1.02114	1.02605	1.0298	1.01521							1.03825	1.04239	0.00287068			1.06355	1.03102	1.03219	1.03084
1.07168	1.04232	1.05155	1.04638	1.06396	1.05529	1.07805	1.05906	1.03753	1.04598		1.01809	1.0343	1.03161	1.02972	1.02618	1.02442	1.03452	1.04525	1.02365	1.02701		1.0258		1.05195	1.02687	1.04356	1.03486		1.02917	1.03092	1.0225	1.02884	1.03116	1.01917							1.03843	1.04258	0.0027596			1.05977	1.02682	1.02841	1.0258
1.07807	1.04748	1.05026	1.05262	1.06396	1.05649	1.08073	1.05506	1.04252	1.0488															1.04566	1.0201	1.03408	1.02592		1.01944	1.0282	1.0225	1.0177	1.0298	1.01521							1.04173	1.04589	0.00437407			1.06859	1.03522	1.03596	1.02958
1.07551	1.05006	1.05803	1.05137	1.0627	1.05769	1.07538	1.06039	1.03878	1.05586																																					1.06607	1.03382	1.03345	1.02832
1.07296	1.0449	1.05155	1.04514	1.06144	1.05889	1.07672	1.04973	1.03878	1.05303																															min	0.996024					1.06481	1.02682	1.03219	1.02454
1.07423	1.04619	1.05414	1.05137	1.06144	1.05168	1.09275	1.05639	1.03753	1.04739																																					1.06733	1.03662	1.03219	1.03084
1.07551	1.04748	1.05026	1.04514	1.05516	1.05529	1.08206	1.06306	1.04127	1.05021																																					1.06481	1.02822	1.03345	1.03084
1.07423	1.04232	1.05155	1.05262	1.06396	1.05288	1.08473	1.06172	1.04376	1.05727																																					1.06733	1.03242	1.03345	1.03211
1.0704	1.04361	1.04508	1.04638	1.0627	1.0601	1.07939	1.0484	1.03878	1.05021																																					1.06481	1.03522	1.03471	1.02958
1.07296	1.05135	1.04767	1.05012	1.0627	1.04567	1.07137	1.0524	1.03628	1.05021
1.07168	1.05135	1.04508	1.04638	1.05767	1.05409	1.06336	1.0524	1.03628	1.05445
1.07296	1.0449	1.05026	1.04514	1.06019	1.05288	1.07004	1.05107	1.03254	1.04598
[truncated: 65 more columns]

## Sheet: Fig 3f
	cAMP AUC
	Glp1r(GE)+/+ + Lira	Glp1r(GE)-/- + Ex4	Glp1r(GE)-/- + Veh
	26.69	5.229	14.1
	14.39	6.882	7.029
	16.37	9.875	4.716
	15.44	6.616	5.672
	17.93	6.814	5.163
	16.37	8.506	4.162
	30.48	4.946	6.759
	19.09	5.406	6.71
	10.81	2.592	4.318
	20.11	9.566	5.309
	6.454	5.921	4
	11.71	2.565	6.864
	10.93	6.207	5.507
	9.151	3.486	4.655
	5.751	5.543	3.571
	8.626	7.007	11.09
	11.39	8.524	2.97
	12.99	5.589	5.923
	8.947	4.824	3.291
	13.29	6.281	10.72
	8.693	9.216	10.8
	17.36	3.917	5.748
	9.151	6.372	3.33
	12.63	4.914	4.627
	10.34	8.652	3.84
	4.408	5.09
	6.356	6.288
	8.659	4.083
	6.024	3.726
	6.621	4.84
	4.868	9.215
	5.077	7.073
	7.631	10.63
	10.13	3.19
	7.177	4.77
		7.365
		4.585
		4.736

[truncated: 15 more sheets: Fig 4f, Fig 4h, Fig 5e and f, Fig 5g, Fig 6c, Fig 8b, Fig 8d, Fig 8g, Fig 9c, Fig 9d, Fig 9e, Fig 9f, Supplementary Figure 12, Supplementary Figure 15, Supplementary Figure 16]
